# Supplementary material for: The role of geophagy and artisanal gold mining as risk factors for elevated blood lead levels in pregnant women in northwestern Tanzania
Source: PLOS Glob Public Health. 2024 Feb 23;4(2):e0002958. doi: 10.1371/journal.pgph.0002958 (PMC10889643; doi:10.1371/journal.pgph.0002958)
Supplement: S1 Data — (CSV) [file pgph.0002958.s002.csv]

ID	mining	Pb_Total	GA_recruit	MotherAge	Gravidity	paritynumber	MotherMUAC	MotherHt	motherH_meter	MotherWt	motherBMI	MotherEducation	marternalEduG	FatherEducation	ParternalEdu	MomBornDistr	DadBornDistr	MaritalStatus	MomOccupation	FatherOccupation	pretermbirth	Medical_complications	HerbalDrug	EatSoil	ObtainSoil	folicaciduse	deworming	houseowner	SEWQ1	houseroof	SEWQ2	watersource	SEWQ3	electricityathome	SEWQ4	numbermealsperday	SEWQ5	sourceofincome	SEWQ6	TotalSEWQ	SEWQ_Status
GT001	1	31.77	22	31	2	3	22	157	1.57	62	25.15315023	2	2	2	2	3	2	2	5	1	2	11	2	2		1	1	1	2	1	2	3	0	2	0	3	3	1	3	10	1
GT002	1	35.89	24	19	2	1	26	156	1.56	58	23.8330046	2	2	1	1	2	2	2	4	4	2	11	2	2		1	1	2	0	1	1	3	0	2	0	2	2	3	1	4	3
GT003	1	54.12	25	35	2	1	27	163	1.63	77	28.98114344	2	2	2	2	2	2	2	4	4	2	11	2	1	2	1	1	1	2	2	0	3	0	2	0	2	2	3	1	5	3
GT004	1	29.29	26	25	2	2	23	151	1.51	58	25.43748081	4	2	1	1	3	1	2	4	4	2	11	2	2		1	1	1	2	1	2	3	0	2	0	2	2	1	3	9	2
GT005	1	35.85	25	28	2	2	25	152	1.52	53	22.93975069	2	2	1	1	3	2	2	4	4	2	11	2	1	2	1	1	2	0	1	1	3	0	2	0	2	2	2	2	5	3
GT006	1	54.12	27	36	2	3	23	152	1.52	62	26.83518006	4	2	1	1	3	1	2	4	4	2	11	2	1	2	1	1	1	2	2	0	3	0	2	0	2	2	3	1	5	3
GT007	1	12.82	25	20	2	1	34	169	1.69	87	30.46111831	2	2	1	1	3	1	2	4	4	2	11	2	2		1	1	1	2	1	2	3	0	2	0	2	2	2	2	8	2
GT008	1	22.88	26	36	2	1	24	158	1.58	57	22.83287935	5	2	2	2	3	1	2	4	4	2	11	2	1	2	1	1	1	2	1	2	3	0	2	0	3	3	1	3	10	1
GT009	1	18.01	24	27	2	1	22	155	1.55	56	23.30905307	3	2	2	2	3	1	1	4	4	2	11	2	2		1	1	1	2	2	0	3	0	2	0	2	2	3	1	5	3
GT010	1	24.65	25	26	2	1	21	162	1.62	51	19.43301326	3	2	1	1	3	2	2	4	4	2	11	2	1	2	1	1	2	0	1	1	3	0	2	0	2	2	2	2	5	3
KTR001	1	44.27	27	20	1	8	24	120	1.2	61.5	42.70833333	3	2	3	2	2	2	2	5	1	2	11	2	2		1	1	2	0	1	1	3	0	2	0	2	2	1	3	6	2
KTR002	1	43.8	22	21	2	2	26	156	1.56	56	23.01117686	1	1	1	1	1	1	2	2	2	2	11	2	2		1	1	2	0	1	1	3	0	2	0	2	2	2	2	5	3
KTR003	1	33.69	25	38	2	4	22	154	1.54	61	25.72103221	2	2	2	2	1	1	2	2	2	2	4	2	1	2	1	1	1	2	2	0	3	0	2	0	2	2	3	1	5	3
KTR004	1	14.02	27	38	2	4	28	153	1.53	68	29.0486565	3	2	3	2	2	1	2	6	1	2	11	2	2		1	1	1	2	1	2	3	0	2	0	2	2	2	2	8	2
KTR005	1	30.55	27	20	2	3	28	152	1.52	57	24.67105263	2	2	2	2	1	1	2	2	1	2	11	2	2		1	1	2	0	1	1	3	0	2	0	2	2	1	3	6	2
KTR006	1	12.81	24	24	1	8	23	152	1.52	60	25.96952909	3	2	2	2	1	1	2	2	4	2	11	2	1	2	1	1	2	0	1	1	3	0	2	0	2	2	1	3	6	2
KTR007	1	17.9	27	23	1	8	24	167	1.67	80	28.68514468	3	2	3	2	2	2	2	2	2	2	11	2	1	2	1	1	1	2	2	0	3	0	2	0	2	2	1	3	7	2
KTR008	1	16.58	27	21	2	2	26	150	1.5	53	23.55555556	2	2	2	2	1	1	2	2	2	2	11	2	1	1	1	1	2	0	1	1	3	0	2	0	2	2	1	3	6	2
KTR009	1	18.1	25	20	1	8	22	154	1.54	65	27.40765728	2	2	2	2	1	2	2	2	2	2	11	2	1	2	1	1	2	0	1	1	3	0	2	0	2	2	1	3	6	2
KTR010	1	23.68	25	20	1	1	23	157	1.57	65	26.37023814	3	2	3	2	2	2	2	5	2	2	11	2	1	2	1	1	1	2	1	2	3	0	2	0	3	3	2	2	9	2
KTR011	1	19.91	25	32	2	4	28	160	1.6	59	23.046875	1	1	1	1	1	1	2	2	4	2	11	2	1	2	1	1	1	2	1	2	3	0	2	0	3	3	2	2	9	2
KTR012	1	36.66	25	28	2	4	31	166	1.66	69	25.03991871	1	1	2	2	1	1	2	5	1	2	4	2	1	1	1	1	2	0	1	1	3	0	2	0	2	2	1	3	6	2
KTR013	1	26.83	26	21	2	1	24	163	1.63	64	24.08822312	2	2	2	2	1	1	2	2	2	2	4	2	2		1	1	2	0	1	1	3	0	2	0	2	2	1	3	6	2
KTR014	1	22.47	25	19	1	8	24	157	1.57	64	25.96454217	1	1	1	1	2	2	2	2	2	2	11	2	1	1	1	1	1	2	2	0	3	0	2	0	2	2	1	3	7	2
KTR015	1	97.17	23	16	1	8	24	150	1.5	44	19.55555556	1	1	1	1	2	1	2	2	1	2	11	2	2		1	1	2	0	1	1	3	0	2	0	2	2	3	1	4	3
KTR016	1	33.61	25	40	2	4	23	156	1.56	66	27.12031558	2	2	2	2	2	2	2	2	2	2	11	1	1	1	1	1	1	2	1	2	3	0	2	0	3	3	1	3	10	1
KTR017	1	82.53	27	35	2	3	24	156	1.56	50	20.54569362	2	2	2	2	1	2	2	5	1	2	11	2	2		1	1	1	2	1	2	3	0	2	0	2	2	1	3	9	2
KTR018	1	24.6	25	25	1	8	24	142	1.42	46	22.81293394	2	2	2	2	1	1	2	2	1	2	11	2	2		1	1	2	0	1	1	3	0	2	0	2	2	3	1	4	3
KTR019	1	58.87	25	27	1	8	26	161	1.61	55	21.21831719	2	2	2	2	2	2	2	2	2	2	11	2	2		1	1	2	0	1	1	3	0	2	0	2	2	1	3	6	2
KTR020	1	20.4	24	20	1	8	31	160	1.6	80	31.25	2	2	2	2	1	1	2	2	1	2	11	2	2		1	1	2	0	1	1	3	0	2	0	2	2	3	1	4	3
KTR021	1	30.99	23	20	2	4	26	160	1.6	57	22.265625	2	2	2	2	1	2	2	2	2	2	11	2	1	2	1	1	2	0	1	1	3	0	2	0	2	2	1	3	6	2
KTR022	1	29.73	24	29	2	3	26	163	1.63	55	20.70081674	1	1	1	1	1	1	2	5	2	2	11	2	2		1	1	2	0	1	1	3	0	2	0	2	2	3	1	4	3
KTR023	1	23.92	25	26	2	1	24	157	1.57	62	25.15315023	2	2	2	2	2	2	2	5	1	2	11	2	1	2	1	1	1	2	1	2	3	0	2	0	3	3	1	3	10	1
KTR024	1	34.22	24	18	2	3	24	150	1.5	48	21.33333333	1	1	1	1	1	1	2	5	2	2	11	2	2		1	1	2	0	1	1	3	0	2	0	2	2	3	1	4	3
KTR025	1	26.16	23	33	2	3	24	173	1.73	68	22.72043837	1	1	1	1	1	1	2	5	2	2	11	2	2		1	1	2	0	1	1	3	0	2	0	2	2	3	1	4	3
KTR026	1	52.63	24	18	1	8	24	150	1.5	50	22.22222222	2	2	2	2	1	1	2	2	2	2	4	2	2		1	1	1	2	1	2	3	0	2	0	3	3	2	2	9	2
KTR027	1	57.2	24	20	1	8	24	152	1.52	50	21.64127424	2	2	2	2	1	1	2	2	2	2	4	2	2		1	1	1	2	1	2	3	0	2	0	3	3	2	2	9	2
KTR028	1	14.3	25	22	1	8	24	156	1.56	50	20.54569362	2	2	2	2	2	1	2	2	2	2	4	2	2		1	1	1	2	1	2	3	0	2	0	3	3	2	2	9	2
KTR029	1	22.22	24	28	2	4	24	154	1.54	53	22.34778209	1	1	2	2	1	2	2	5	2	2	4	2	2		1	1	1	2	1	2	3	0	2	0	3	3	2	2	9	2
KTR030	1	21.67	22	20	2	2	24	158	1.58	45	18.02595738	1	1	1	1	2	1	2	2	1	2	4	2	2		1	1	1	2	1	2	3	0	2	0	3	3	2	2	9	2
KTR031	1	35.65	24	21	2	2	24	130	1.3	45	26.62721893	1	1	2	2	2	2	2	2	2	2	11	2	2		1	1	1	2	1	2	3	0	2	0	3	3	2	2	9	2
KTR032	1	25.92	27	24	2	2	28	130	1.3	60	35.50295858	2	2	3	2	2	2	2	2	6	2	4	2	2		1	1	1	2	1	2	3	0	2	0	3	3	2	2	9	2
KTR033	1	28.6	27	20	1	8	24	150	1.5	46	20.44444444	2	2	2	2	2	2	2	4	1	2	11	2	2		1	1	1	2	1	2	3	0	2	0	2	2	2	2	8	2
KTR034	1	7.31	23	17	2	1	24	152	1.52	50	21.64127424	2	2	2	2	2	2	2	2	2	2	4	2	2		1	1	1	2	1	2	3	0	2	0	3	3	2	2	9	2
KTR035	1	29.8	25	22	2	1	24	154	1.54	52	21.92612582	2	2	2	2	1	1	2	2	2	2	4	2	2		1	1	1	2	1	2	3	0	2	0	3	3	2	2	9	2
KTR036	1	40.68	24	24	2	3	24	150	1.5	48	21.33333333	2	2	3	2	1	1	2	2	2	2	4	2	1	2	1	1	1	2	1	2	3	0	2	0	3	3	2	2	9	2
KTR037	1	47.11	27	28	2	4	24	150	1.5	48	21.33333333	1	1	2	2	1	1	2	2	2	2	4	1	2		1	1	1	2	1	2	3	0	2	0	3	3	2	2	9	2
KTR038	1	16.15	26	27	1	8	22	170	1.7	63	21.79930796	2	2	2	2	1	1	2	2	2	2	4	1	1	2	1	1	1	2	1	2	3	0	2	0	3	3	2	2	9	2
KTR039	1	26.4	22	20	1	8	24	150	1.5	52	23.11111111	2	2	2	2	1	1	2	2	2	2	4	1	1	2	1	1	1	2	1	2	3	0	2	0	3	3	2	2	9	2
KTR040	1	19.98	25	30	2	4	33	159	1.59	59	23.33768443	2	2	2	2	1	1	2	2	2	1	11	2	1	2	1	1	1	2	1	2	3	0	2	0	2	2	2	2	8	2
KTR041	1	18.23	25	30	2	4	26	160	1.6	75	29.296875	2	2	2	2	2	2	2	2	4	2	4	1	2		1	1	1	2	1	2	3	0	2	0	3	3	2	2	9	2
KTR042	1	61.89	25	26	2	1	24	160	1.6	65	25.390625	2	2	2	2	1	1	2	2	2	2	11	2	1	2	1	1	1	2	1	2	3	0	2	0	3	3	2	2	9	2
KTR043	1	17.88	25	21	2	2	24	165	1.65	64	23.50780533	2	2	2	2	2	1	2	2	2	2	4	2	1	1	1	1	1	2	1	2	3	0	2	0	3	3	2	2	9	2
KTR044	1	70.14	25	35	2	4	24	170	1.7	52	17.99307958	2	2	2	2	1	1	2	2	2	2	11	2	1	1	1	1	1	2	1	2	3	0	2	0	3	3	2	2	9	2
KTR045	1	36.73	27	36	2	4	24	164	1.64	62	23.05175491	2	2	2	2	1	1	2	2	4	2	11	2	1	1	1	1	1	2	1	2	3	0	2	0	3	3	2	2	9	2
KTR046	1	34.06	27	18	1	8	24	156	1.56	61	25.06574622	2	2	2	2	1	1	2	2	1	2	11	2	1	1	1	1	1	2	1	2	3	0	2	0	3	3	2	2	9	2
KTR047	1	62.12	24	30	2	4	24	162	1.62	66	25.1486054	2	2	2	2	1	1	2	2	2	2	11	2	2		1	1	2	0	1	1	3	0	2	0	2	2	2	2	5	3
KTR048	1	25	24	24	1	8	26	152	1.52	68	29.43213296	3	2	3	2	1	1	2	2	2	2	4	2	2		1	1	1	2	1	2	3	0	2	0	3	3	2	2	9	2
KTR049	1	32.12	25	32	2	3	24	160	1.6	63	24.609375	1	1	2	2	1	1	2	2	1	2	11	2	2		1	1	2	0	1	1	3	0	2	0	2	2	3	1	4	3
KTR050	1	49.16	27	20	1	8	24	160	1.6	55	21.484375	2	2	2	2	1	2	2	2	1	2	11	2	2		1	1	1	2	1	2	3	0	2	0	2	2	2	2	8	2
KTR051	1	73.14	27	33	2	4	22	156	1.56	50	20.54569362	2	2	1	1	2	1	2	2	2	2	11	2	2		1	1	1	2	1	2	3	0	2	0	3	3	2	2	9	2
KTR052	1	26.04	25	16	1	8	24	158	1.58	60	24.03460984	2	2	2	2	1	1	2	2	2	2	11	2	2		1	1	2	0	1	1	3	0	2	0	2	2	3	1	4	3
KTR053	1	30.8	25	29	2	2	24	166	1.66	58	21.04804761	3	2	3	2	2	2	2	2	1	2	11	2	2		1	1	2	0	1	1	3	0	2	0	2	2	3	1	4	3
KTR053b	1	66.9	27	22	2	1	24	156	1.56	56	23.01117686	2	2	2	2	1	1	2	2	2	2	11	2	2		1	1	2	0	1	1	3	0	2	0	2	2	2	2	5	3
KTR054	1	33.31	22	22	2	4	24	165	1.65	60	22.03856749	2	2	2	2	2	2	2	2	2	2	11	2	2		1	1	1	2	1	2	3	0	2	0	3	3	1	3	10	1
KTR055	1	38.9	26	28	1	8	31	170	1.7	70	24.22145329	3	2	2	2	1	1	2	2	1	2	11	2	2		1	1	2	0	1	1	3	0	2	0	2	2	2	2	5	3
KTR056	1	23.21	23	30	2	4	26	162	1.62	50	19.05197378	2	2	4	2	1	1	2	2	4	2	11	2	1	1	1	1	2	0	1	1	3	0	2	0	2	2	1	3	6	2
KTR057	1	53.76	27	34	2	4	24	166	1.66	81	29.39468718	2	2	2	2	1	2	2	2	6	2	11	2	2		1	1	1	2	1	2	3	0	2	0	2	2	1	3	9	2
KTR058	1	14.86	26	30	2	3	26	159	1.59	55	21.75546853	1	1	2	2	1	1	2	2	2	2	11	2	2		1	1	2	0	1	1	3	0	2	0	2	2	1	3	6	2
KTR059	1	30.07	24	24	1	8	24	168	1.68	59	20.90419501	3	2	3	2	1	2	2	6	6	2	11	2	2		1	1	1	2	1	2	3	0	2	0	2	2	2	2	8	2
KTR060	1	24.34	26	22	2	1	22	160	1.6	58	22.65625	2	2	2	2	1	1	2	2	2	2	4	2	2		1	1	1	2	1	2	3	0	2	0	3	3	1	3	10	1
KTR061	1	18.39	27	20	2	1	22	160	1.6	58	22.65625	2	2	3	2	2	2	2	2	2	2	4	2	2		1	1	1	2	1	2	3	0	2	0	3	3	1	3	10	1
KTR062	1	23.41	24	40	2	4	22	169	1.69	60	21.0076678	2	2	2	2	2	2	2	2	2	2	11	2	2		1	1	1	2	1	2	3	0	2	0	3	3	1	3	10	1
KTR064	1	41.88	27	28	2	4	26	170	1.7	68	23.52941176	1	1	2	2	1	2	2	2	2	2	11	2	1	1	1	1	1	2	1	2	3	0	2	0	3	3	1	3	10	1
KTR065	1	25.74	27	27	2	4	32	164	1.64	60	22.30814991	2	2	4	2	2	1	2	2	1	2	4	2	2		1	1	1	2	1	2	3	0	2	0	3	3	2	2	9	2
KTR066	1	74.92	23	25	2	3	24	160	1.6	65	25.390625	2	2	2	2	2	1	2	2	2	2	11	2	2		1	1	1	2	1	2	3	0	2	0	3	3	1	3	10	1
KTR067	1	12.74	25	27	2	4	24	160	1.6	56	21.875	1	1	2	2	1	2	2	2	2	2	4	2	2		1	1	2	0	1	1	3	0	2	0	2	2	2	2	5	3
KTR068	1	81.79	27	31	2	4	24	160	1.6	60	23.4375	2	2	2	2	2	2	2	2	2	2	11	2	2		1	1	1	2	1	2	3	0	2	0	3	3	1	3	10	1
KTR069	1	27.23	23	21	2	1	26	170	1.7	70	24.22145329	2	2	2	2	1	1	2	2	1	2	4	2	2		1	1	1	2	1	2	3	0	2	0	3	3	2	2	9	2
KTR070	1	21.01	26	24	2	3	23	164	1.64	57	21.19274242	2	2	2	2	2	2	2	2	2	2	11	2	2		1	1	2	0	1	1	3	0	2	0	2	2	1	3	6	2
KTR071	1	19.45	25	24	2	3	30	170	1.7	80	27.6816609	2	2	2	2	2	2	2	2	1	2	11	2	2		1	1	1	2	1	2	3	0	2	0	3	3	1	3	10	1
KTR072	1	29.93	22	25	2	2	24	158	1.58	58	23.23345618	2	2	2	2	1	1	2	2	2	2	4	2	1	2	1	1	1	2	1	2	3	0	1	2	2	2	1	3	11	1
KTR073	1	53.38	27	32	2	4	30	160	1.6	60	23.4375	2	2	2	2	1	1	2	2	2	2	4	2	2		1	1	1	2	1	2	3	0	2	0	3	3	1	3	10	1
KTR074	1	9.45	25	24	2	2	22	158	1.58	56	22.43230252	1	1	2	2	1	1	2	2	2	2	11	2	2		1	1	1	2	1	2	3	0	2	0	3	3	2	2	9	2
KTR075	1	43.87	27	34	2	4	24	153	1.53	53	22.64086462	2	2	2	2	1	1	2	2	2	1	6	2	2		1	1	1	2	1	2	3	0	2	0	2	2	2	2	8	2
KTR076	1	52.69	24	22	2	2	22	158	1.58	68	27.23922448	2	2	2	2	1	2	2	2	4	2	4	2	2		1	1	1	2	2	0	2	2	2	0	3	3	2	2	9	2
KTR077	1	38.43	24	29	2	4	25	150	1.5	58	25.77777778	2	2	2	2	2	2	2	2	2	2	4	2	1	2	1	1	1	2	2	0	3	0	2	0	2	2	1	3	7	2
KTR078	1	44.28	22	25	2	2	26	152	1.52	80	34.62603878	2	2	2	2	1	1	2	2	2	2	5	2	1	2	1	1	1	2	1	2	3	0	2	0	3	3	2	2	9	2
KTR079	1	17.54	27	25	2	2	24	156	1.56	59.9	24.61374096	2	2	2	2	1	1	2	2	2	2	4	2	1	2	1	1	1	2	1	2	3	0	1	2	2	2	3	1	9	2
KTR080	1	44.74	23	23	2	2	24	156	1.56	50	20.54569362	2	2	2	2	1	1	2	2	2	2	4	2	1	2	1	1	1	2	1	2	3	0	2	0	3	3	2	2	9	2
KTR081	1	26.28	23	17	1	8	26	160	1.6	58	22.65625	2	2	2	2	1	1	2	2	2	2	4	2	1	2	1	1	1	2	1	2	3	0	2	0	3	3	2	2	9	2
KTR082	1	48.4	27	35	2	4	26	160	1.6	76	29.6875	2	2	2	2	1	1	2	2	2	2	11	2	1	2	1	1	1	2	1	2	3	0	2	0	3	3	2	2	9	2
KTR083	1	38.35	25	28	2	4	24	158	1.58	62	24.8357635	2	2	2	2	1	1	2	2	2	2	11	2	2		1	1	2	0	2	0	2	2	2	0	3	3	2	2	7	2
KTR084	1	38.58	25	24	2	2	24	160	1.6	50	19.53125	2	2	2	2	2	2	2	2	2	2	4	2	2		1	1	1	2	1	2	3	0	2	0	3	3	1	3	10	1
KTR085	1	47.03	24	35	2	4	27	160	1.6	60	23.4375	2	2	2	2	1	1	2	2	2	2	11	2	2		1	1	2	0	2	0	3	0	2	0	2	2	3	1	3	3
KTR086	1	78.35	25	24	2	3	24	160	1.6	58	22.65625	2	2	2	2	1	1	2	2	2	2	11	2	2		1	1	1	2	1	2	3	0	2	0	3	3	2	2	9	2
KTR087	1	49.48	23	26	2	4	25	156	1.56	57	23.42209073	2	2	2	2	1	1	2	2	2	2	11	2	2		1	1	2	0	1	1	3	0	2	0	2	2	2	2	5	3
KTR088	1	29.74	27	39	2	4	26	155	1.55	60	24.97398543	2	2	2	2	1	1	2	2	2	2	11	2	1	2	1	1	1	2	1	2	3	0	1	2	1	1	3	1	8	2
KTR089	1	40.31	25	21	1	8	24	157	1.57	60	24.34175829	2	2	2	2	1	1	2	2	2	2	11	2	2		1	1	2	0	2	0	3	0	2	0	2	2	3	1	3	3
KTR090	1	33.58	22	18	1	8	24	158	1.58	59	23.63403301	2	2	2	2	1	1	2	2	2	2	4	2	2		1	1	1	2	1	2	3	0	2	0	3	3	2	2	9	2
KTR091	1	65.51	25	38	2	4	26	160	1.6	60	23.4375	2	2	2	2	1	1	2	2	2	2	4	2	2		1	1	1	2	1	2	3	0	2	0	3	3	2	2	9	2
KTR092	1	57.26	23	30	2	4	26	159	1.59	59	23.33768443	2	2	2	2	1	1	2	2	1	2	4	2	2		1	1	1	2	1	2	3	0	2	0	3	3	1	3	10	1
KTR093	1	26.7	27	28	2	4	26	160	1.6	53	20.703125	2	2	2	2	2	2	2	2	2	2	4	2	2		1	1	1	2	1	2	3	0	2	0	3	3	2	2	9	2
KTR094	1	15.36	25	20	2	1	26	160	1.6	58	22.65625	2	2	2	2	2	2	2	2	2	2	4	2	2		1	1	1	2	1	2	3	0	2	0	3	3	2	2	9	2
KTR095	1	18.06	27	21	2	1	26	161	1.61	73	28.16249373	2	2	2	2	2	2	2	5	1	2	4	2	1	2	1	1	2	0	1	1	3	0	2	0	2	2	1	3	6	2
KTR096	1	26.83	22	25	2	2	25	160	1.6	60	23.4375	2	2	2	2	2	2	2	2	2	2	4	2	2		1	1	1	2	1	2	3	0	2	0	3	3	2	2	9	2
KTR097	1	30.25	25	20	1	8	24	157	1.57	59.8	24.26061909	2	2	3	2	1	2	2	5	1	2	4	2	2		1	1	1	2	1	2	3	0	1	2	2	2	1	3	11	1
KTR098	1	31.23	26	38	2	4	24	153	1.53	50	21.35930625	2	2	3	2	1	2	2	2	2	2	4	2	2		1	1	1	2	1	2	3	0	2	0	3	3	2	2	9	2
KTR099	1	40.64	25	25	2	1	26	160	1.6	61	23.828125	2	2	3	2	2	2	2	5	6	2	11	2	2		1	1	1	2	1	2	3	0	1	2	1	1	1	3	10	1
KTR100	1	15.64	27	32	2	4	24	156	1.56	59	24.24391847	2	2	2	2	1	1	2	2	2	2	11	2	2		1	1	1	2	1	2	3	0	2	0	3	3	2	2	9	2
KTR101	1	73.67	23	22	2	1	24	152	1.52	60	25.96952909	2	2	2	2	1	1	2	2	2	2	11	1	1	2	1	1	1	2	1	2	3	0	2	0	3	3	2	2	9	2
KTR102	1	56.85	25	29	2	4	27	160	1.6	60	23.4375	2	2	2	2	1	1	2	2	2	2	11	2	2		1	1	1	2	1	2	3	0	2	0	3	3	2	2	9	2
KTR103	1	34.09	24	26	2	1	27	170	1.7	70	24.22145329	2	2	2	2	1	1	2	2	2	2	4	2	1	2	1	1	1	2	1	2	3	0	2	0	3	3	2	2	9	2
KTR104	1	90.82	27	30	2	2	24	160	1.6	58	22.65625	2	2	2	2	2	2	2	2	4	2	4	2	1	2	1	1	1	2	1	2	3	0	1	2	2	2	3	1	9	2
KTR105	1	48.42	26	36	2	4	24	170	1.7	70	24.22145329	3	2	3	2	2	2	2	2	6	2	11	2	1	2	1	1	1	2	1	2	3	0	2	0	3	3	2	2	9	2
KTR106	1	73.56	27	36	2	4	24	170	1.7	70	24.22145329	3	2	3	2	2	2	2	2	6	2	6	2	2		1	1	1	2	1	2	3	0	2	0	3	3	2	2	9	2
KTR107	1	81.46	27	24	2	2	24	159	1.59	60	23.7332384	2	2	2	2	2	1	2	2	2	2	11	2	1	2	1	1	1	2	1	2	3	0	2	0	3	3	2	2	9	2
KTR108	1	31.19	27	32	2	1	23	154	1.54	48	20.23950076	2	2	2	2	1	1	2	2	4	2	11	2	1	2	1	1	1	2	1	2	3	0	2	0	3	3	2	2	9	2
KTR109	1	18.63	25	25	2	3	24	152	1.52	60	25.96952909	2	2	2	2	1	1	2	2	2	2	4	2	2		1	1	1	2	1	2	3	0	2	0	3	3	2	2	9	2
KTR110	1	54.39	25	33	2	4	26	159	1.59	58	22.94213045	2	2	2	2	1	1	2	2	2	2	4	2	1	2	1	1	1	2	1	2	3	0	2	0	3	3	2	2	9	2
KTR111	1	40.18	23	27	2	4	24	160	1.6	62	24.21875	2	2	2	2	1	1	2	2	1	2	4	2	1	2	1	1	1	2	1	2	3	0	2	0	3	3	2	2	9	2
KTR112	1	27.36	22	34	2	3	31	163	1.63	66	24.84098009	2	2	2	2	1	1	2	2	1	2	4	2	2		1	1	1	2	1	2	3	0	2	0	3	3	2	2	9	2
KTR113	1	27.42	24	34	2	3	25	158	1.58	60	24.03460984	2	2	2	2	1	1	2	2	2	2	4	2	1	2	1	1	1	2	1	2	3	0	2	0	3	3	2	2	9	2
KTR114	1	73.12	25	22	2	2	24	159	1.59	66	26.10656224	2	2	2	2	1	1	2	2	1	2	4	2	1	2	1	1	1	2	1	2	3	0	2	0	3	3	2	2	9	2
KTR115	1	20.19	27	22	2	2	24	150	1.5	54	24	2	2	2	2	1	1	2	2	2	2	4	2	1	2	1	1	1	2	1	2	3	0	2	0	3	3	2	2	9	2
KTR116	1	27.73	25	25	2	3	27	156	1.56	58	23.8330046	2	2	2	2	1	1	2	2	2	2	4	2	1	2	1	1	1	2	1	2	3	0	1	2	2	2	3	1	9	2
KTR117	1	46.64	24	22	2	2	25	159	1.59	60	23.7332384	2	2	2	2	1	1	2	5	4	2	4	2	1	2	1	1	1	2	1	2	3	0	2	0	3	3	2	2	9	2
KTR118	1	60.39	25	22	2	2	25	160	1.6	53	20.703125	2	2	2	2	1	1	2	2	2	2	4	2	1	2	1	1	1	2	1	2	3	0	2	0	3	3	2	2	9	2
KTR119	1	69.33	25	38	2	4	24	160	1.6	60	23.4375	2	2	2	2	1	1	2	2	2	2	4	2	1	2	1	1	1	2	1	2	3	0	2	0	3	3	2	2	9	2
KTR120	1	34.61	27	28	2	4	26	160	1.6	60	23.4375	2	2	2	2	2	2	2	2	2	2	4	2	2		1	1	1	2	1	2	3	0	2	0	3	3	2	2	9	2
KTR121	1	39.34	25	22	2	2	28	151	1.51	60	26.31463532	2	2	2	2	1	1	2	2	2	2	4	2	1	2	1	1	1	2	1	2	3	0	1	2	2	2	3	1	9	2
KTR122	1	48.49	27	22	2	2	24	152	1.52	56	24.23822715	2	2	2	2	1	1	2	2	2	2	4	2	1	2	1	1	1	2	1	2	3	0	2	0	3	3	2	2	9	2
KTR123	1	22.62	27	36	2	4	25	170	1.7	60.5	20.93425606	2	2	2	2	1	1	2	2	2	2	4	2	1	2	1	1	1	2	1	2	3	0	1	2	2	2	3	1	9	2
KTR124	1	48.17	25	27	2	4	27	158	1.58	63	25.23634033	2	2	2	2	1	1	2	2	2	2	4	2	1	2	1	1	1	2	1	2	3	0	2	0	3	3	2	2	9	2
KTR125	1	47.53	23	25	2	3	28	158	1.58	60	24.03460984	2	2	2	2	1	1	2	5	1	2	11	2	1	2	1	1	1	2	1	2	3	0	2	0	3	3	2	2	9	2
KTR126	1	40.83	27	28	2	3	24	158	1.58	54	21.63114885	2	2	2	2	1	1	2	2	2	2	4	2	1	2	1	1	1	2	1	2	3	0	2	0	3	3	2	2	9	2
KTR127	1	18.02	25	32	2	4	24	160	1.6	61	23.828125	2	2	3	2	1	1	2	5	4	1	4	1	1	2	1	1	1	2	1	2	3	0	1	2	1	1	3	1	8	2
KTR128	1	20.06	27	32	2	4	26	150	1.5	60	26.66666667	2	2	2	2	1	1	2	2	2	2	4	2	2		1	1	1	2	1	2	3	0	2	0	3	3	2	2	9	2
KTR129	1	28.03	23	24	2	4	26	158	1.58	50	20.02884153	2	2	2	2	1	1	2	2	2	1	11	2	1	1	1	1	2	0	2	0	3	0	2	0	2	2	3	1	3	3
KTR130	1	25.92	27	24	2	2	24	160	1.6	58	22.65625	2	2	2	2	1	1	2	2	2	2	4	2	2		1	1	1	2	1	2	3	0	2	0	3	3	1	3	10	1
KTR131	1	47.6	27	22	2	1	28	158	1.58	58	23.23345618	2	2	2	2	1	1	2	2	2	2	11	2	2		1	1	1	2	1	2	3	0	2	0	3	3	2	2	9	2
KTR132	1	15.46	22	25	2	1	24	158	1.58	60	24.03460984	2	2	2	2	2	1	2	2	2	2	4	2	1	2	1	1	1	2	1	2	3	0	1	2	2	2	3	1	9	2
KTR133	1	25.16	24	32	2	3	26	158	1.58	60	24.03460984	2	2	3	2	1	1	2	2	2	2	11	2	1	2	1	1	1	2	1	2	3	0	2	0	3	3	2	2	9	2
KTR134	1	40.08	27	25	2	2	24	156	1.56	60	24.65483235	2	2	2	2	1	2	2	5	1	2	5	2	1	1	1	1	1	2	1	2	3	0	2	0	3	3	2	2	9	2
KTR135	1	34.96	27	32	2	4	26	158	1.58	58	23.23345618	2	2	2	2	1	2	2	2	2	1	11	1	1	1	1	1	1	2	1	2	3	0	2	0	2	2	2	2	8	2
KTR136	1	26.94	25	19	1	8	24	150	1.5	60	26.66666667	2	2	3	2	1	1	2	6	1	2	4	2	1	2	1	1	1	2	1	2	3	0	2	0	3	3	2	2	9	2
KTR137	1	37.93	24	20	2	1	24	151	1.51	59	25.87605807	2	2	2	2	1	1	2	2	2	2	4	1	1	2	1	1	1	2	1	2	3	0	2	0	3	3	2	2	9	2
KTR138	1	12.51	27	19	1	8	26	152	1.52	49	21.20844875	2	2	3	2	1	1	1	2	1	2	4	2	1	2	1	1	1	2	1	2	3	0	2	0	3	3	2	2	9	2
KTR139	1	49.77	22	17	1	8	26	152	1.52	50	21.64127424	2	2	2	2	1	1	2	2	2	2	11	1	1	2	1	1	1	2	1	2	3	0	2	0	3	3	1	3	10	1
KTR140	1	123.16	27	26	2	1	27	151	1.51	50	21.92886277	2	2	2	2	1	1	2	5	4	2	4	2	1	1	1	1	1	2	1	2	3	0	2	0	3	3	1	3	10	1
KTR141	1	55.8	27	23	2	2	24	153	1.53	54	23.06805075	2	2	2	2	1	1	2	2	4	2	4	2	1	2	1	1	1	2	1	2	3	0	2	0	3	3	2	2	9	2
KTR142	1	17.29	25	35	2	4	26	158	1.58	60	24.03460984	2	2	2	2	1	1	2	2	1	1	4	2	1	2	1	1	1	2	1	2	3	0	2	0	2	2	2	2	8	2
KTR143	1	47.09	24	36	2	4	26	158	1.58	68	27.23922448	2	2	3	2	2	2	4	2	4	2	4	1	1	1	1	1	1	2	1	2	3	0	2	0	3	3	1	3	10	1
KTR144	1	20.55	25	20	1	8	24	157	1.57	60	24.34175829	2	2	2	2	1	1	2	2	4	2	4	2	1	1	1	1	1	2	1	2	3	0	2	0	3	3	2	2	9	2
KTR145	1	14.14	27	28	2	1	24	159	1.59	59	23.33768443	2	2	2	2	1	1	2	2	4	2	4	1	1	1	1	1	1	2	1	2	3	0	2	0	3	3	1	3	10	1
KTR146	1	31.01	25	22	1	8	24	152	1.52	54	23.37257618	2	2	2	2	1	1	2	2	2	2	4	2	1	1	1	1	1	2	1	2	3	0	2	0	3	3	1	3	10	1
KTR147	1	23.25	25	40	2	4	24	150	1.5	59.5	26.44444444	2	2	1	1	1	1	2	2	2	2	4	1	1	2	1	1	1	2	1	2	3	0	2	0	3	3	1	3	10	1
KTR148	1	81.13	26	25	2	4	25	159	1.59	60	23.7332384	2	2	2	2	2	2	2	2	2	2	4	2	1	1	1	1	1	2	1	2	3	0	2	0	3	3	2	2	9	2
KTR149	1	51.24	24	28	1	8	26	152	1.52	59	25.5367036	2	2	2	2	1	1	2	2	2	2	11	1	1	2	1	1	1	2	1	2	3	0	2	0	3	3	2	2	9	2
KTR150	1	43.22	24	25	2	2	26	157	1.57	76	30.83289383	2	2	2	2	1	1	2	2	2	2	11	2	2		1	1	1	2	1	2	3	0	2	0	3	3	1	3	10	1
KTR151	1	17.93	25	29	2	4	26	161	1.61	68	26.2335558	2	2	2	2	1	1	2	2	1	2	11	2	2		1	1	1	2	1	2	3	0	2	0	2	2	2	2	8	2
KTR152	1	25.14	24	29	2	4	24	160	1.6	70	27.34375	2	2	2	2	1	1	2	2	1	2	11	2	2		1	1	1	2	1	2	3	0	2	0	3	3	2	2	9	2
KTR153	1	56.05	22	40	2	4	26	157	1.57	60	24.34175829	2	2	2	2	1	1	2	4	4	2	5	2	1	2	1	1	1	2	1	2	3	0	2	0	3	3	2	2	9	2
KTR154	1	46.05	23	30	2	4	26	160	1.6	80	31.25	2	2	2	2	2	1	2	2	2	2	4	2	1	2	1	1	1	2	1	2	3	0	2	0	3	3	1	3	10	1
KTR155	1	46.05	25	31	2	2	24	158	1.58	58	23.23345618	2	2	2	2	2	2	2	2	2	2	4	2	1	2	1	1	1	2	1	2	3	0	2	0	3	3	2	2	9	2
KTR156	1	22.51	25	31	1	8	24	149	1.49	66	29.72839061	2	2	2	2	1	1	2	2	2	2	11	2	2		1	1	2	0	1	1	3	0	2	0	2	2	1	3	6	2
KTR157	1	75.38	24	30	2	3	24	160	1.6	60	23.4375	2	2	2	2	1	1	2	2	2	1	4	2	1	2	1	1	1	2	1	2	3	0	2	0	2	2	2	2	8	2
KTR158	1	49.35	27	25	2	3	27	145	1.45	51	24.2568371	1	1	1	1	2	2	2	2	2	2	4	2	1	2	1	1	2	0	1	1	3	0	2	0	2	2	1	3	6	2
KTR159	1	9.47	25	27	2	2	25	154	1.54	55	23.19109462	2	2	2	2	1	1	2	2	4	2	11	2	1	2	1	1	1	2	1	2	3	0	2	0	3	3	2	2	9	2
KTR160	1	46.09	27	40	2	2	26	157	1.57	50	20.28479857	2	2	2	2	1	1	2	2	2	1	11	2	1	1	1	1	1	2	1	2	3	0	1	2	1	1	1	3	10	1
KTR161	1	28.33	24	34	2	1	24	152	1.52	53	22.93975069	3	2	2	2	2	2	2	2	2	2	11	2	1	1	1	1	1	2	1	2	3	0	2	0	3	3	2	2	9	2
KTR162	1	21.08	23	20	1	8	24	162	1.62	58	22.10028959	2	2	2	2	1	1	2	2	2	2	11	2	1	2	1	1	1	2	1	2	3	0	1	2	1	1	1	3	10	1
KTR163	1	94.39	25	23	2	2	24	160	1.6	80	31.25	2	2	2	2	1	1	2	2	2	2	11	2	2		1	1	2	0	1	1	3	0	2	0	2	2	2	2	5	3
KTR164	1	25.82	24	30	2	2	26	151	1.51	58	25.43748081	3	2	3	2	2	2	2	5	1	2	11	2	2		1	1	1	2	1	2	3	0	2	0	3	3	1	3	10	1
KTR165	1	19.21	25	28	2	4	24	156	1.56	50	20.54569362	2	2	2	2	1	1	2	2	4	2	4	2	2		1	1	1	2	1	2	3	0	2	0	3	3	1	3	10	1
KTR166	1	29.62	26	22	2	2	26	171	1.71	88	30.09473	2	2	2	2	1	1	2	2	2	2	6	2	2		1	1	1	2	1	2	3	0	2	0	3	3	1	3	10	1
KTR167	1	30.61	25	22	2	3	26	168	1.68	70	24.8015873	2	2	2	2	1	1	2	2	2	2	6	2	2		1	1	1	2	1	2	3	0	2	0	3	3	1	3	10	1
KTR168	1	42.85	27	23	2	2	26	148	1.48	48	21.9138057	2	2	2	2	1	1	2	2	2	2	4	2	1	2	1	1	1	2	1	2	3	0	2	0	3	3	2	2	9	2
KTR169	1	24.97	23	30	2	4	24	160	1.6	78	30.46875	2	2	2	2	1	1	2	2	4	2	4	2	2		1	1	1	2	1	2	3	0	2	0	3	3	1	3	10	1
KTR170	1	37.89	23	21	2	2	24	155	1.55	66	27.47138398	2	2	2	2	1	1	2	4	4	1	11	2	1	2	1	1	1	2	1	2	3	0	2	0	2	2	1	3	9	2
KTR171	1	75.98	27	19	2	3	26	168	1.68	76	26.92743764	2	2	2	2	1	1	2	2	2	2	4	1	1	2	1	1	1	2	1	2	3	0	2	0	3	3	1	3	10	1
KTR172	1	42.34	27	19	2	3	26	168	1.68	76	26.92743764	2	2	2	2	1	1	2	2	2	2	4	1	1	2	1	1	1	2	1	2	3	0	2	0	3	3	1	3	10	1
KTR173	1	30.16	24	35	2	4	12	150	1.5	60	26.66666667	2	2	2	2	1	1	2	2	2	2	4	2	2		1	1	1	2	1	2	3	0	2	0	3	3	2	2	9	2
KTR174	1	65.02	27	30	2	4	12	150	1.5	52	23.11111111	2	2	2	2	1	1	2	2	4	2	4	2	1	1	1	1	1	2	1	2	3	0	2	0	3	3	2	2	9	2
KTR175	1	31.41	27	23	2	2	12	152	1.52	60	25.96952909	2	2	2	2	1	1	2	2	2	2	4	2	2		1	1	1	2	1	2	3	0	2	0	3	3	2	2	9	2
KTR176	1	39.94	22	30	2	4	12	154	1.54	60	25.29937595	2	2	2	2	1	1	2	2	2	2	4	2	1	1	1	1	1	2	1	2	3	0	1	2	2	2	1	3	11	1
KTR177	1	36.37	22	25	2	4	12	156	1.56	56	23.01117686	2	2	2	2	1	1	2	2	2	2	4	2	1	2	1	1	1	2	1	2	3	0	2	0	3	3	2	2	9	2
KTR178	1	31.85	26	28	2	3	12	158	1.58	60	24.03460984	2	2	2	2	1	2	2	2	4	2	11	2	1	1	1	1	1	2	1	2	3	0	2	0	3	3	2	2	9	2
KTR179	1	37.22	27	20	1	8	12	154	1.54	60	25.29937595	2	2	2	2	1	1	2	2	4	2	4	2	2		1	1	1	2	1	2	3	0	2	0	3	3	1	3	10	1
KTR180	1	71.45	24	21	2	1	12	154	1.54	52	21.92612582	2	2	2	2	1	1	2	2	2	2	4	2	1	1	1	1	1	2	1	2	3	0	2	0	3	3	2	2	9	2
KTR181	1	59.3	22	36	2	4	12	160	1.6	60	23.4375	2	2	2	2	1	1	2	2	2	2	4	2	1	1	1	1	1	2	1	2	3	0	2	0	3	3	1	3	10	1
KTR182	1	39.33	25	35	2	4	12	159	1.59	59	23.33768443	2	2	2	2	1	1	2	2	2	2	11	2	1	1	1	1	1	2	1	2	3	0	2	0	3	3	2	2	9	2
KTR183	1	84.26	27	22	2	1	12	150	1.5	56	24.88888889	2	2	2	2	1	1	2	2	2	2	4	2	1	1	1	1	1	2	1	2	3	0	2	0	3	3	1	3	10	1
KTR184	1	35.08	25	34	2	4	13	156	1.56	59	24.24391847	3	2	3	2	2	2	2	6	6	2	4	2	2		1	1	1	2	1	2	2	2	2	0	3	3	1	3	12	1
KTR185	1	37.08	27	26	2	2	12	157	1.57	60	24.34175829	2	2	2	2	1	1	2	2	2	1	4	2	1	2	1	1	1	2	1	2	3	0	2	0	2	2	1	3	9	2
KTR186	1	29.81	25	22	2	2	12	151	1.51	54	23.68317179	2	2	2	2	1	1	2	2	2	2	4	2	1	2	1	1	1	2	1	2	2	2	2	0	3	3	2	2	11	1
KTR187	1	36.72	23	17	2	8	12	154	1.54	54	22.76943835	2	2	2	2	1	1	2	2	2	1	5	2	1	2	1	1	1	2	1	2	3	0	2	0	2	2	1	3	9	2
KTR188	1	46.81	26	24	2	2	12	159	1.59	65	25.71100827	2	2	2	2	1	1	2	2	2	2	4	2	1	1	1	1	1	2	1	2	3	0	2	0	3	3	1	3	10	1
KTR189	1	31.15	24	36	2	2	12	160	1.6	62	24.21875	2	2	2	2	1	1	2	2	2	2	4	2	2		1	1	1	2	1	2	2	2	2	0	3	3	2	2	11	1
KTR190	1	20.84	22	29	2	3	12	156	1.56	68	27.94214333	2	2	2	2	1	1	2	2	2	2	4	2	1	1	1	1	1	2	1	2	3	0	2	0	3	3	2	2	9	2
KTR191	1	24.89	25	25	2	2	12	151	1.51	50	21.92886277	2	2	3	2	1	1	2	2	1	2	11	2	2		1	1	1	2	1	2	3	0	2	0	2	2	2	2	8	2
KTR192	1	29.04	27	26	2	2	12	160	1.6	70	27.34375	2	2	2	2	1	1	2	2	2	2	4	2	1	1	1	1	1	2	1	2	3	0	2	0	3	3	1	3	10	1
KTR193	1	32.74	27	25	2	1	12	150	1.5	52	23.11111111	2	2	2	2	1	1	2	2	2	1	4	2	2		1	1	1	2	1	2	2	2	2	0	3	3	2	2	11	1
KTR194	1	18.13	25	30	2	3	12	160	1.6	80	31.25	2	2	2	2	1	1	2	2	2	2	4	2	1	1	1	1	1	2	1	2	3	0	2	0	3	3	1	3	10	1
KTR195	1	36.12	27	20	1	8	12	156	1.56	58	23.8330046	2	2	2	2	1	1	2	4	1	2	11	2	2		1	1	1	2	1	2	2	2	1	2	2	2	3	1	11	1
KTR196	1	30.46	24	15	1	8	12	154	1.54	54	22.76943835	2	2	2	2	1	1	1	2	4	2	11	2	2		1	1	1	2	2	0	3	0	2	0	2	2	3	1	5	3
KTR197	1	56.55	24	25	2	3	12	159	1.59	56	22.15102251	2	2	2	2	1	1	2	2	2	2	4	2	1	1	1	1	1	2	1	2	3	0	2	0	3	3	1	3	10	1
KTR198	1	48.96	26	26	2	1	12	150	1.5	52	23.11111111	2	2	2	2	1	1	2	2	2	2	11	2	2		1	1	1	2	1	2	3	0	2	0	3	3	2	2	9	2
KTR199	1	35.18	23	32	2	4	12	155	1.55	69	28.72008325	2	2	2	2	1	1	2	2	2	2	4	2	1	1	1	1	1	2	2	0	3	0	2	0	2	2	1	3	7	2
KTR200	1	26.72	23	36	2	4	12	162	1.62	58	22.10028959	2	2	2	2	1	1	2	2	2	2	4	2	1	1	1	1	1	2	2	0	2	2	2	0	3	3	1	3	10	1
KTR201	1	18.45	25	36	2	4	12	162	1.62	65	24.76756592	2	2	2	2	1	1	2	2	2	2	4	2	1	2	1	1	1	2	1	2	3	0	2	0	3	3	1	3	10	1
KTR202	1	16.8	25	37	2	3	32	160	1.6	67	26.171875	2	2	2	2	2	2	2	2	2	2	4	2	1	2	1	1	1	2	1	2	3	0	2	0	3	3	2	2	9	2
KTR203	1	26.62	25	28	1	8	31	159	1.59	62	24.52434635	2	2	2	2	1	1	2	2	1	1	6	2	1	2	1	1	1	2	1	2	3	0	2	0	2	2	2	2	8	2
KTR204	1	51.58	23	28	2	4	32	160	1.6	68	26.5625	2	2	2	2	1	1	2	2	2	2	4	2	1	2	1	1	1	2	1	2	3	0	2	0	3	3	2	2	9	2
KTR205	1	46.59	27	32	2	4	32	156	1.56	52	21.36752137	2	2	2	2	1	1	2	2	2	2	4	2	1	1	1	1	1	2	1	2	3	0	2	0	3	3	1	3	10	1
KTR206	1	92.74	27	30	2	1	31	156	1.56	54	22.18934911	2	2	2	2	1	1	2	2	2	2	4	2	1	1	1	1	1	2	1	2	3	0	2	0	3	3	1	3	10	1
KTR207	1	24.26	25	18	1	8	32	158	1.58	50	20.02884153	2	2	2	2	1	1	2	2	2	2	11	2	1	1	1	1	1	2	1	2	3	0	2	0	3	3	1	3	10	1
KTR208	1	51.92	24	33	2	4	32	159	1.59	68	26.89767019	2	2	2	2	1	1	2	2	2	2	4	2	1	2	1	1	1	2	1	2	3	0	2	0	3	3	1	3	10	1
KTR209	1	27.75	23	24	2	4	33	160	1.6	68	26.5625	2	2	2	2	1	1	2	2	2	2	11	2	2		1	1	1	2	1	2	3	0	2	0	3	3	1	3	10	1
KTR210	1	49.41	27	18	1	8	32	159	1.59	52	20.56880661	2	2	2	2	1	1	2	2	2	2	4	2	1	1	1	1	1	2	1	2	3	0	2	0	3	3	1	3	10	1
KTR211	1	66.59	27	22	2	2	31	151	1.51	53	23.24459454	2	2	2	2	1	1	2	2	2	2	4	2	1	2	1	1	1	2	1	2	3	0	2	0	3	3	1	3	10	1
KTR212	1	40.74	25	29	2	3	32	156	1.56	57	23.42209073	2	2	2	2	1	1	2	2	2	2	4	2	1	2	1	1	1	2	1	2	3	0	2	0	3	3	1	3	10	1
KTR213	1	42.84	27	25	2	2	30	150	1.5	56	24.88888889	2	2	2	2	1	2	2	2	1	2	5	2	1	2	1	1	1	2	1	2	3	0	2	0	3	3	1	3	10	1
KTR214	1	23.64	25	30	2	2	33	157	1.57	62	25.15315023	2	2	2	2	1	1	2	2	2	2	4	2	1	2	1	1	1	2	1	2	3	0	2	0	3	3	1	3	10	1
KTR215	1	25.94	25	25	2	4	30	158	1.58	62	24.8357635	2	2	2	2	2	2	2	2	2	2	11	2	1	2	1	1	1	2	1	2	3	0	2	0	3	3	1	3	10	1
KTR216	1	57.18	25	26	2	4	32	160	1.6	72	28.125	2	2	2	2	2	2	2	5	2	2	11	2	2		1	1	1	2	1	2	3	0	2	0	2	2	1	3	9	2
KTR217	1	44.33	27	21	2	2	31	153	1.53	52	22.2136785	2	2	2	2	1	2	2	2	2	2	11	2	1	2	1	1	1	2	1	2	3	0	2	0	3	3	1	3	10	1
KTR218	1	20.86	25	19	1	8	30	154	1.54	55	23.19109462	2	2	2	2	1	1	2	2	2	2	4	2	1	1	1	1	1	2	1	2	3	0	2	0	3	3	1	3	10	1
KTR219	1	30.37	23	21	1	8	31	147	1.47	50	23.1385071	2	2	2	2	1	1	2	2	4	2	4	2	1	1	1	1	1	2	1	2	3	0	2	0	3	3	1	3	10	1
KTR220	1	35.58	25	25	2	2	32	159	1.59	64	25.31545429	2	2	2	2	1	2	2	2	2	2	4	2	1	1	1	1	1	2	1	2	3	0	2	0	3	3	1	3	10	1
KTR221	1	18.68	26	32	2	4	32	154	1.54	65	27.40765728	2	2	2	2	1	1	2	2	4	2	4	2	1	2	1	1	1	2	1	2	3	0	2	0	3	3	2	2	9	2
KTR222	1	71.07	27	32	2	4	32	154	1.54	65	27.40765728	2	2	2	2	1	1	2	2	4	2	4	2	1	2	1	1	1	2	1	2	3	0	2	0	3	3	2	2	9	2
KTR223	1	40.63	27	31	2	4	30	158	1.58	62	24.8357635	2	2	2	2	1	1	2	2	2	2	4	2	1	2	1	1	1	2	1	2	3	0	2	0	3	3	2	2	9	2
KTR224	1	23.86	22	35	2	4	32	159	1.59	68	26.89767019	2	2	2	2	2	2	2	2	1	2	6	2	1	1	1	1	1	2	1	2	3	0	2	0	3	3	2	2	9	2
KTR225	1	66.17	27	22	2	3	31	158	1.58	63	25.23634033	2	2	2	2	1	1	2	2	2	2	11	2	1	2	1	1	2	0	1	1	3	0	2	0	2	2	1	3	6	2
KTR226	1	35.67	25	34	2	4	32	157	1.57	62	25.15315023	2	2	2	2	1	1	2	2	4	2	4	2	1	2	1	1	1	2	1	2	3	0	2	0	3	3	1	3	10	1
KTR227	1	37.85	25	27	2	4	30	160	1.6	27	10.546875	2	2	2	2	1	1	2	2	2	2	4	2	1	2	1	1	1	2	1	2	3	0	2	0	3	3	1	3	10	1
KTR228	1	19.25	24	40	2	4	30	164	1.64	58	21.56454491	2	2	2	2	1	1	2	2	2	2	4	2	1	1	1	1	1	2	1	2	3	0	2	0	3	3	1	3	10	1
KTR229	1	37.11	27	22	2	1	30	159	1.59	56	22.15102251	2	2	2	2	1	1	2	2	2	2	4	2	1	2	1	1	1	2	1	2	3	0	2	0	3	3	1	3	10	1
KTR230	1	23.07	25	22	2	1	30	158	1.58	62	24.8357635	2	2	2	2	1	1	2	2	2	2	4	2	1	1	1	1	1	2	1	2	3	0	2	0	3	3	1	3	10	1
KTR231	1	17.77	27	20	2	1	30	156	1.56	50	20.54569362	2	2	2	2	1	1	2	2	2	2	4	2	1	1	1	1	1	2	1	2	3	0	2	0	3	3	1	3	10	1
KTR232	1	33.71	25	33	2	4	30	159	1.59	62	24.52434635	2	2	2	2	1	1	2	2	2	2	4	2	1	1	1	1	1	2	1	2	3	0	2	0	3	3	1	3	10	1
KTR233	1	73.56	27	35	2	4	30	159	1.59	63	24.91990032	2	2	2	2	1	1	2	2	2	2	4	2	1	1	1	1	1	2	1	2	3	0	2	0	3	3	1	3	10	1
KTR234	1	15.83	25	23	2	1	32	159	1.59	54	21.35991456	2	2	2	2	1	1	2	2	2	2	4	2	1	1	1	1	2	0	1	1	3	0	2	0	2	2	1	3	6	2
KTR235	1	46.43	24	38	2	4	33	158	1.58	64	25.63691716	2	2	2	2	1	1	2	2	2	2	4	2	1	1	1	1	1	2	1	2	3	0	2	0	3	3	1	3	10	1
KTR236	1	98.78	25	25	2	3	30	160	1.6	62	24.21875	2	2	2	2	1	1	2	2	2	2	4	2	1	1	1	1	1	2	1	2	3	0	2	0	3	3	1	3	10	1
KTR237	1	89	25	20	1	8	28	150	1.5	52	23.11111111	2	2	2	2	2	2	2	2	2	2	4	2	1	2	1	1	1	2	1	2	3	0	2	0	3	3	1	3	10	1
KTR238	1	56.53	24	32	2	4	30	158	1.58	62	24.8357635	2	2	2	2	1	1	2	2	2	2	4	2	1	2	1	1	1	2	1	2	3	0	2	0	3	3	1	3	10	1
KTR239	1	13.87	24	16	1	8	30	157	1.57	51	20.69049454	2	2	2	2	2	2	2	2	2	2	4	2	1	1	1	1	1	2	1	2	3	0	2	0	3	3	1	3	10	1
KTR240	1	50.07	27	35	2	4	30	159	1.59	63	24.91990032	2	2	2	2	2	1	2	2	2	2	11	2	1	2	1	1	1	2	1	2	3	0	2	0	3	3	2	2	9	2
KTR241	1	51.1	25	25	2	4	26	150	1.5	49	21.77777778	2	2	2	2	1	2	2	2	2	2	11	2	1	1	1	1	1	2	1	2	3	0	2	0	3	3	2	2	9	2
KTR242	1	61.88	25	29	2	4	30	158	1.58	62	24.8357635	2	2	2	2	2	1	2	2	2	2	11	2	1	1	1	1	1	2	1	2	3	0	2	0	3	3	2	2	9	2
KTR243	1	40.24	25	29	2	4	32	164	1.64	82	30.48780488	2	2	2	2	2	1	2	2	2	2	4	2	1	1	1	1	1	2	1	2	3	0	2	0	3	3	2	2	9	2
KTR244	1	22.38	27	37	2	4	30	158	1.58	62	24.8357635	2	2	2	2	1	1	2	2	2	2	4	2	1	1	1	1	1	2	1	2	3	0	2	0	3	3	2	2	9	2
KTR245	1	80.45	27	45	2	2	33	152	1.52	65	28.13365651	2	2	2	2	1	1	2	2	2	2	4	2	1	1	1	1	1	2	1	2	3	0	2	0	3	3	2	2	9	2
KTR246	1	17.58	25	22	2	1	30	159	1.59	52	20.56880661	2	2	2	2	1	1	2	2	2	2	4	2	1	1	1	1	1	2	1	2	3	0	2	0	3	3	2	2	9	2
KTR247	1	27.88	25	30	2	4	32	160	1.6	57	22.265625	2	2	2	2	1	1	2	2	2	2	4	2	1	2	1	1	1	2	1	2	3	0	2	0	3	3	2	2	9	2
KTR248	1	100.73	25	23	2	2	30	159	1.59	58	22.94213045	2	2	2	2	1	1	2	2	2	2	4	2	1	2	1	1	1	2	1	2	3	0	2	0	3	3	2	2	9	2
KTR249	1	62.12	25	21	2	1	30	155	1.55	50	20.81165453	1	1	2	2	2	2	2	2	2	2	4	2	1	2	1	1	1	2	1	2	3	0	2	0	3	3	1	3	10	1
KTR250	1	48.19	23	36	2	4	33	160	1.6	72	28.125	2	2	2	2	1	1	2	2	2	2	4	2	1	1	1	1	1	2	1	2	3	0	2	0	3	3	2	2	9	2
KTR251	1	29.65	25	26	2	3	31	154	1.54	56	23.61275089	2	2	2	2	1	1	2	2	2	2	4	2	1	1	1	1	1	2	1	2	3	0	2	0	3	3	2	2	9	2
KTR252	1	68.25	27	18	1	8	28	155	1.55	50	20.81165453	2	2	2	2	1	1	2	2	2	2	4	2	1	1	1	1	1	2	1	2	3	0	2	0	3	3	2	2	9	2
KTR253	1	41.7	23	36	2	4	31	154	1.54	63	26.56434475	2	2	2	2	1	1	2	2	2	2	4	2	1	1	1	1	1	2	1	2	3	0	2	0	3	3	2	2	9	2
KTR254	1	39.73	27	30	2	4	30	162	1.62	75	28.57796068	1	1	1	1	1	1	2	2	2	2	4	2	1	1	1	1	1	2	1	2	3	0	2	0	3	3	2	2	9	2
KTR255	1	39.17	27	22	2	4	30	159	1.59	60	23.7332384	3	2	2	2	1	1	2	2	2	1	4	2	1	2	1	1	1	2	1	2	3	0	2	0	2	2	2	2	8	2
KTR256	1	41.2	27	25	2	2	30	158	1.58	57	22.83287935	3	2	2	2	1	1	2	2	2	2	4	2	1	2	1	1	1	2	1	2	3	0	2	0	3	3	2	2	9	2
KTR257	1	22.93	22	32	2	2	32	162	1.62	58	22.10028959	2	2	2	2	1	1	2	2	2	2	6	2	1	1	1	1	1	2	1	2	3	0	2	0	3	3	2	2	9	2
KTR258	1	31.83	27	20	2	1	28	150	1.5	49	21.77777778	2	2	2	2	1	1	2	2	2	2	4	2	1	2	1	1	1	2	1	2	3	0	2	0	3	3	2	2	9	2
KTR259	1	64.7	27	30	2	4	32	154	1.54	65	27.40765728	2	2	2	2	1	1	2	2	4	2	4	2	1	2	1	1	1	2	1	2	3	0	2	0	3	3	2	2	9	2
KTR260	1	39.59	25	26	2	3	34	160	1.6	60	23.4375	2	2	2	2	2	1	2	2	2	2	4	2	2		1	1	1	2	1	2	3	0	2	0	3	3	2	2	9	2
KTR261	1	24.7	25	16	1	8	32	160	1.6	60	23.4375	2	2	2	2	1	1	2	2	4	2	11	2	2		1	1	1	2	1	2	3	0	2	0	2	2	2	2	8	2
KTR262	1	23.95	24	30	2	1	32	157	1.57	63	25.5588462	2	2	2	2	2	2	2	5	1	2	11	2	2		1	1	1	2	1	2	3	0	2	0	2	2	2	2	8	2
KTR263	1	15.43	25	19	2	1	30	160	1.6	60	23.4375	2	2	2	2	1	1	2	2	2	2	11	2	2		1	1	1	2	1	2	3	0	2	0	3	3	2	2	9	2
KTR264	1	38.56	26	17	1	8	31	152	1.52	52	22.50692521	2	2	3	2	1	1	2	2	2	2	11	2	2		1	1	1	2	1	2	3	0	2	0	3	3	2	2	9	2
KTR265	1	32.2	24	19	2	1	33	159	1.59	60	23.7332384	2	2	2	2	1	2	2	2	1	1	4	2	2		1	1	1	2	1	2	3	0	2	0	2	2	2	2	8	2
KTR266	1	23.38	22	17	1	8	31	159	1.59	59	23.33768443	2	2	2	2	1	1	2	2	2	2	11	2	2		1	1	1	2	1	2	3	0	2	0	3	3	2	2	9	2
KTR267	1	13.49	25	23	2	1	33	154	1.54	60	25.29937595	3	2	2	2	2	2	2	6	1	2	4	2	2		1	1	1	2	1	2	3	0	2	0	3	3	2	2	9	2
KTR268	1	16.76	24	21	2	1	33	156	1.56	60	24.65483235	2	2	2	2	1	1	2	2	4	2	11	2	2		1	1	1	2	1	2	3	0	2	0	2	2	2	2	8	2
KTR269	1	40.09	25	16	1	1	30	153	1.53	49	20.93212012	2	2	2	2	1	2	1	2	2	2	11	2	2		1	1	1	2	1	2	3	0	2	0	3	3	2	2	9	2
KTR270	1	68.75	27	23	2	1	31	152	1.52	54	23.37257618	2	2	2	2	1	2	2	2	2	1	4	2	2		1	1	1	2	1	2	3	0	2	0	2	2	2	2	8	2
KTR271	1	32.26	26	20	2	2	33	150	1.5	60	26.66666667	2	2	2	2	1	1	2	2	1	2	11	2	2		1	1	1	2	1	2	3	0	2	0	2	2	2	2	8	2
KTR272	1	12.99	25	32	2	3	31	154	1.54	54	22.76943835	2	2	2	2	1	1	2	2	1	2	4	2	2		1	1	1	2	1	2	3	0	2	0	3	3	2	2	9	2
KTR273	1	104.56	23	30	2	4	33	154	1.54	58	24.45606342	2	2	2	2	1	1	2	2	1	2	4	2	2		1	1	1	2	1	2	3	0	2	0	3	3	2	2	9	2
KTR274	1	35.2	25	18	2	1	31	157	1.57	52	21.09619051	1	1	2	2	1	1	2	2	2	2	11	2	2		1	1	1	2	1	2	3	0	2	0	3	3	2	2	9	2
KTR275	1	64.31	23	26	2	4	33	150	1.5	60	26.66666667	2	2	2	2	1	1	2	2	2	2	4	2	2		1	1	1	2	1	2	3	0	2	0	3	3	2	2	9	2
KTR276	1	36.91	24	39	2	4	33	156	1.56	57	23.42209073	2	2	2	2	1	1	2	2	4	1	5	2	2		1	1	1	2	1	2	3	0	2	0	2	2	2	2	8	2
KTR277	1	10.72	24	28	2	2	33	153	1.53	60	25.6311675	2	2	2	2	1	1	2	2	2	2	11	2	2		1	1	1	2	1	2	3	0	2	0	3	3	2	2	9	2
KTR278	1	83.81	22	32	2	2	33	154	1.54	56	23.61275089	2	2	2	2	1	1	2	5	1	2	11	2	2		1	1	1	2	1	2	3	0	2	0	2	2	2	2	8	2
KTR279	1	37.75	25	35	2	4	32	154	1.54	60	25.29937595	2	2	2	2	1	1	2	2	6	2	11	2	2		1	1	1	2	1	2	3	0	2	0	2	2	2	2	8	2
KTR280	1	19.32	25	34	2	4	33	152	1.52	60	25.96952909	2	2	2	2	1	1	2	2	2	2	11	2	2		1	1	1	2	1	2	3	0	2	0	3	3	2	2	9	2
KTR281	1	44.67	24	25	2	1	31	150	1.5	49	21.77777778	2	2	2	2	2	1	2	2	4	2	11	2	2		1	1	1	2	1	2	3	0	2	0	2	2	2	2	8	2
KTR282	1	33.69	27	30	2	2	33	156	1.56	60	24.65483235	2	2	2	2	1	1	2	2	1	2	11	1	2		1	1	1	2	1	2	3	0	2	0	2	2	2	2	8	2
KTR283	1	66.12	24	19	1	8	33	154	1.54	56	23.61275089	2	2	2	2	1	1	2	2	2	2	11	2	1	2	1	1	1	2	1	2	3	0	2	0	3	3	1	3	10	1
KTR284	1	19.93	25	19	2	1	33	159	1.59	60	23.7332384	2	2	2	2	1	1	2	5	2	2	11	2	2		1	1	1	2	1	2	3	0	1	2	1	1	1	3	10	1
KTR285	1	18.25	23	17	1	8	30	154	1.54	60	25.29937595	2	2	2	2	1	1	2	5	2	2	11	2	2		1	1	1	2	1	2	3	0	2	0	2	2	2	2	8	2
KTR286	1	48.33	27	35	2	4	33	156	1.56	60	24.65483235	2	2	2	2	1	1	2	4	4	2	11	2	1	2	1	1	1	2	1	2	3	0	2	0	3	3	2	2	9	2
KTR287	1	21.11	24	37	2	4	32	154	1.54	60	25.29937595	3	2	2	2	2	2	2	5	1	2	11	2	2		1	1	1	2	1	2	3	0	2	0	2	2	1	3	9	2
KTR288	1	43.52	25	22	2	1	33	158	1.58	60	24.03460984	2	2	2	2	1	1	2	2	1	2	5	2	2		1	1	1	2	1	2	3	0	2	0	3	3	2	2	9	2
KTR288b	1	43.52	24	22	2	1	33	158	1.58	60	24.03460984	2	2	2	2	1	1	2	2	1	2	5	2	2		1	1	1	2	1	2	3	0	2	0	3	3	2	2	9	2
KTR289	1	19.33	22	21	1	8	33	151	1.51	60	26.31463532	2	2	2	2	1	1	2	2	1	2	11	2	1	2	1	1	1	2	1	2	3	0	2	0	3	3	2	2	9	2
KTR290	1	35.87	22	19	1	8	33	156	1.56	60	24.65483235	2	2	2	2	1	1	2	2	2	2	4	2	1	2	1	1	1	2	1	2	3	0	2	0	2	2	2	2	8	2
KTR291	1	19.85	27	32	2	4	33	154	1.54	61	25.72103221	2	2	2	2	1	1	1	2	2	2	11	2	1	2	1	1	1	2	1	2	3	0	2	0	3	3	2	2	9	2
KTR292	1	52.14	22	20	1	8	32	156	1.56	60	24.65483235	2	2	2	2	1	1	2	2	2	2	11	2	1	2	1	1	1	2	1	2	3	0	2	0	3	3	2	2	9	2
KTR293	1	12.41	26	15	1	8	32	156	1.56	63	25.88757396	2	2	2	2	1	1	2	2	2	2	11	2	2		1	1	1	2	1	2	3	0	2	0	3	3	2	2	9	2
KTR294	1	43.55	25	18	1	8	33	158	1.58	49	19.6282647	2	2	2	2	1	1	1	2	2	2	4	2	1	2	1	1	2	0	1	1	3	0	2	0	2	2	2	2	5	3
KTR295	1	14.51	23	25	2	3	33	160	1.6	74	28.90625	2	2	2	2	1	1	2	2	2	2	4	2	1	2	1	1	2	0	1	1	3	0	2	0	2	2	2	2	5	3
KTR296	1	20.04	27	39	2	4	33	158	1.58	72	28.84153181	2	2	2	2	1	1	1	2	2	1	4	2	1	2	1	1	1	2	1	2	3	0	2	0	2	2	1	3	9	2
KTR297	1	17.69	27	24	2	4	32	155	1.55	24	9.989594173	2	2	2	2	1	1	2	5	1	2	4	2	1	2	1	1	1	2	1	2	3	0	2	0	3	3	2	2	9	2
KTR298	1	30.73	24	27	2	4	33	155	1.55	64	26.63891779	1	1	2	2	2	1	2	2	2	2	6	2	2		1	1	1	2	1	2	3	0	1	2	1	1	1	3	10	1
KTR299	1	30.73	22	25	2	2	32	155	1.55	67	27.88761707	2	2	2	2	1	1	2	2	2	2	11	2	2		1	1	1	2	1	2	3	0	1	2	1	1	1	3	10	1
KTR300	1	39.27	22	25	2	4	33	155	1.55	56	23.30905307	2	2	2	2	1	1	2	2	2	2	11	2	1	2	1	1	1	2	1	2	3	0	1	2	1	1	1	3	10	1
KTR301	1	25.13	22	25	2	2	33	144	1.44	50	24.11265432	2	2	2	2	1	1	2	2	2	2	11	2	2		1	1	1	2	1	2	3	0	1	2	1	1	1	3	10	1
KTR302	1	46.39	27	22	2	1	33	153	1.53	46	19.65056175	2	2	2	2	1	1	2	2	2	2	4	2	1	2	1	1	1	2	1	2	3	0	2	0	3	3	2	2	9	2
KTR303	1	20.55	24	20	2	1	32	148	1.48	39	17.80496713	2	2	2	2	1	1	2	5	1	2	4	2	2		1	1	1	2	1	2	3	0	2	0	3	3	2	2	9	2
KTR304	1	15.2	22	24	2	2	33	159	1.59	50	19.77769867	2	2	2	2	1	1	2	2	2	2	6	2	1	2	1	1	1	2	1	2	3	0	1	2	1	1	1	3	10	1
KTR305	1	17.95	25	23	2	1	32	160	1.6	58	22.65625	2	2	2	2	1	1	2	2	2	2	4	2	1	2	1	1	1	2	1	2	3	0	2	0	3	3	2	2	9	2
KTR306	1	37.18	27	29	2	4	33	158	1.58	57	22.83287935	2	2	2	2	1	1	2	2	2	1	4	2	2		1	1	1	2	1	2	3	0	1	2	1	1	1	3	10	1
KTR307	1	19.38	25	20	1	8	30	162	1.62	75	28.57796068	2	2	2	2	1	2	2	2	2	2	4	2	1	1	1	1	1	2	1	2	3	0	2	0	3	3	2	2	9	2
KTR308	1	16.76	25	32	2	4	30	154	1.54	65	27.40765728	2	2	2	2	1	1	2	2	4	2	4	2	1	2	1	1	1	2	1	2	3	0	2	0	3	3	2	2	9	2
KTR309	1	40.09	25	32	2	4	32	160	1.6	65	25.390625	2	2	2	2	1	1	2	2	4	2	4	2	1	2	1	1	1	2	1	2	3	0	2	0	3	3	2	2	9	2
KTR310	1	68.75	23	35	2	4	28	160	1.6	60	23.4375	2	2	2	2	1	1	2	2	2	1	11	2	2		2	2	1	2	1	2	2	2	1	2	2	2	3	1	11	1
KTR311	1	32.26	23	25	2	4	30	154	1.54	65	27.40765728	2	2	2	2	1	1	2	2	2	1	11	2	2		2	2	1	2	1	2	2	2	2	0	3	3	2	2	11	1
KTR312	1	12.99	26	22	2	4	26	162	1.62	59	22.48132907	2	2	2	2	1	1	2	2	2	2	11	2	2		1	1	1	2	1	2	2	2	2	0	3	3	2	2	11	1
KTR313	1	104.56	24	18	1	8	30	153	1.53	60	25.6311675	2	2	2	2	1	1	1	2	1	2	11	2	2		1	1	1	2	1	2	2	2	2	0	3	3	2	2	11	1
KTR314	1	35.2	22	21	2	2	59	160	1.6	28	10.9375	2	2	2	2	1	1	2	2	2	2	6	2	2		1	1	1	2	1	2	2	2	2	0	3	3	2	2	11	1
KTR315	1	64.31	27	21	2	3	59	156	1.56	28	11.50558843	2	2	2	2	1	1	2	2	2	1	5	2	2		1	1	1	2	1	2	2	2	2	0	3	3	2	2	11	1
KTR316	1	36.91	25	18	1	8	29	153	1.53	60	25.6311675	2	2	2	2	1	1	1	2	1	2	11	2	2		1	1	1	2	1	2	2	2	2	0	3	3	2	2	11	1
KTR317	1	10.72	25	32	2	4	28	159	1.59	58	22.94213045	2	2	2	2	1	1	2	2	2	2	11	2	2		1	1	1	2	1	2	3	0	2	0	3	3	2	2	9	2
KTR318	1	83.81	24	19	1	8	29	153	1.53	60	25.6311675	2	2	2	2	1	1	1	2	1	2	11	2	2		1	1	1	2	1	2	2	2	2	0	3	3	2	2	11	1
KTR319	1	37.75	23	20	1	8	23	154	1.54	46	19.39618823	2	2	3	2	1	1	2	2	2	2	11	2	1	1	1	2	2	0	1	1	3	0	2	0	2	2	2	2	5	3
KTR320	1	19.32	27	23	2	3	26	160	1.6	51	19.921875	2	2	2	2	1	1	2	2	2	1	5	2	2		1	1	1	2	1	2	2	2	2	0	3	3	1	3	12	1
KTR321	1	44.67	24	22	2	4	16	151	1.51	50	21.92886277	2	2	2	2	1	1	2	2	4	2	11	2	2		1	1	1	2	2	0	3	0	2	0	2	2	3	1	5	3
KTR322	1	33.69	24	34	2	4	26	158	1.58	53	21.23057202	2	2	2	2	1	1	2	2	4	2	11	2	2		1	1	1	2	1	2	3	0	2	0	3	3	2	2	9	2
KTR323	1	66.12	23	30	2	4	33	151	1.51	80	35.08618043	3	2	3	2	2	2	1	4	1	2	2	2	1	2	1	1	2	0	1	1	3	0	1	2	1	1	1	3	7	2
KTR324	1	19.93	23	25	2	2	26	153	1.53	50	21.35930625	2	2	2	2	2	1	2	2	4	2	11	2	1	1	2	2	2	0	1	1	3	0	2	0	2	2	2	2	5	3
KTR325	1	18.25	25	26	2	3	28	156	1.56	51	20.9566075	2	2	1	1	1	1	4	2	1	2	11	2	2		1	1	1	2	1	2	3	0	2	0	3	3	2	2	9	2
KTR326	1	48.33	25	30	2	4	16	160	1.6	68	26.5625	2	2	3	2	2	2	2	2	1	2	4	1	1	2	1	2	2	0	1	1	3	0	1	2	1	1	3	1	5	3
KTR327	1	21.11	25	24	2	2	22	156	1.56	60	24.65483235	2	2	2	2	1	1	2	2	2	2	11	2	2		1	1	1	2	1	2	3	0	2	0	3	3	2	2	9	2
KTR328	1	43.52	23	25	2	4	28	162	1.62	74	28.1969212	2	2	3	2	2	2	2	5	1	2	11	2	1	2	1	1	1	2	1	2	3	0	1	2	1	1	1	3	10	1
KTR329	1	43.52	27	42	2	4	23	171	1.71	81	27.70083102	1	1	1	1	1	1	2	2	4	2	4	1	1	1	1	1	1	2	2	0	4	0	2	0	2	2	3	1	5	3
KTR330	1	19.33	27	20	1	8	16	160	1.6	74	28.90625	2	2	2	2	1	1	2	2	4	2	11	2	2		2	2	2	0	1	1	3	0	2	0	2	2	2	2	5	3
KTR331	1	35.87	27	27	2	3	16	168	1.68	68	24.09297052	2	2	2	2	1	1	2	2	2	1	12	1	1	2	1	1	2	0	1	1	3	0	2	0	2	2	3	1	4	3
KTR332	1	19.85	22	27	2	3	20	159	1.59	59	23.33768443	2	2	3	2	1	1	2	2	2	2	4	2	2		1	1	2	0	1	1	3	0	2	0	2	2	2	2	5	3
KTR333	1	52.14	22	21	2	3	20	158	1.58	61	24.43518667	2	2	2	2	1	1	2	2	2	2	11	2	2		1	1	1	2	2	0	3	0	2	0	2	2	3	1	5	3
KTR334	1	12.41	27	32	2	4	20	159	1.59	58	22.94213045	2	2	3	2	1	1	2	2	2	2	11	2	2		1	1	2	0	1	1	3	0	2	0	2	2	2	2	5	3
KTR335	1	43.55	25	20	1	8	21	156	1.56	55	22.60026298	2	2	1	1	1	1	2	2	1	2	6	2	2		1	1	1	2	1	2	3	0	2	0	3	3	1	3	10	1
KTR336	1	14.51	27	18	1	8	20	151	1.51	53	23.24459454	2	2	2	2	1	1	1	2	2	2	6	2	2		1	1	2	0	1	1	3	0	2	0	2	2	2	2	5	3
KTR337	1	20.04	23	30	2	3	23	160	1.6	59	23.046875	3	2	3	2	2	2	2	6	6	2	5	2	2		1	1	1	2	1	2	3	0	1	2	2	2	1	3	11	1
KTR338	1	17.69	24	21	2	3	22	158	1.58	61	24.43518667	2	2	2	2	1	1	2	2	2	2	11	2	2		1	1	1	2	2	0	3	0	2	0	2	2	3	1	5	3
KTR338a	1	30.73	27	19	1	8	20	153	1.53	60	25.6311675	2	2	2	2	1	1	1	2	4	2	12	2	2		1	1	2	0	1	1	3	0	2	0	2	2	3	1	4	3
KTR339	1	30.73	27	19	1	8	22	159	1.59	58	22.94213045	2	2	2	2	1	1	2	2	2	2	11	2	2		1	1	1	2	1	2	3	0	2	0	3	3	2	2	9	2
KTR340	1	39.27	27	21	1	8	23	154	1.54	50	21.08281329	2	2	2	2	1	1	2	2	2	2	11						2	0	2	0	3	0	2	0	1	1	2	2	3	3
KTR341	1	25.13	27	32	2	2	23	170	1.7	70	24.22145329	2	2	2	2	1	1	2	2	2	2	11	2	2		2	2	1	2	1	2	3	0	2	0	3	3	2	2	9	2
KTR342	1	46.39	25	21	2	2	22	161	1.61	50	19.28937927	2	2	3	2	2	2	2	5	6	1	11	2	2		1	1	1	2	1	2	3	0	1	2	1	1	1	3	10	1
KTR343	1	20.55	27	15	1	8	19	151	1.51	48	21.05170826	1	1	2	2	1	1	1	2	2	2	11	1	2	1	1	1	1	2	2	0	4	0	2	0	2	2	3	1	5	3
KTR344	1	15.2	26	23	1	8	23	159	1.59	59	23.33768443	2	2	3	2	2	2	2	5	2	1	11	2	2		2	2	1	2	1	2	3	0	2	0	2	2	2	2	8	2
KTR345	1	17.95	25	41	2	4	23	171	1.71	80	27.35884546	1	1	2	2	1	1	2	2	2	1	11	2	2		2	2	1	2	1	2	3	0	2	0	2	2	2	2	8	2
LW001	1	37.18	23	34	2	4	27	160	1.6	71	27.734375	2	2	3	2	2	1	2	2	4	2	4	1	2		1	1	1	2	1	2	3	0	2	0	3	3	2	2	9	2
LW002	1	19.38	25	21	2	1	23	160	1.6	62	24.21875	2	2	3	2	2	1	2	2	2	2	11	1	1	2	2	2	1	2	1	2	3	0	2	0	3	3	2	2	9	2
LW003	1	67.09	27	22	1	8	24	160	1.6	53	20.703125	3	2	2	2	2	2	2	4	4	2	2	2	2		2	2	1	2	1	2	3	0	2	0	3	3	1	3	10	1
LW004	1	85.78	23	27	1	8	24	166	1.66	48	17.41907389	1	1	2	2	2	1	2	2	2	2	4	2	1	1	2	2	1	2	1	2	2	2	2	0	3	3	1	3	12	1
LW005	1	107.28	25	20	2	1	22	164	1.64	45	16.73111243	1	1	1	1	1	1	2	2	2	2	11	1	2		1	1	1	2	1	2	3	0	2	0	3	3	1	3	10	1
LW006	1	52.66	26	26	2	3	29	160	1.6	66	25.78125	1	1	2	2	2	2	2	4	4	2	11	2	1	1	2	2	1	2	1	2	3	0	1	2	1	1	1	3	10	1
LW007	1	145.06	27	20	1	8	23	158	1.58	52	20.82999519	2	2	2	2	1	1	2	4	4	2	11	2	2		1	1	1	2	1	2	3	0	1	2	1	1	3	1	8	2
LW008	1	98.01	27	18	1	8	26	150	1.5	45	20	2	2	2	2	1	1	2	2	2	2	11	2	1	1	1	1	2	0	1	1	3	0	2	0	2	2	3	1	4	3
LW009	1	46.55	27	23	2	1	25	154	1.54	64	26.98600101	3	2	3	2	2	2	2	2	2	2	4	2	2		1	2	2	0	1	1	3	0	1	2	1	1	3	1	5	3
LW010	1	77.56	25	24	2	1	25	160	1.6	60	23.4375	1	1	2	2	1	2	2	2	4	2	11	2	1	2	1	2	1	2	1	2	3	0	2	0	3	3	2	2	9	2
LW011	1	42.5	27	19	2	1	24	152	1.52	45	19.47714681	1	1	2	2	2	1	2	4	4	2	11	2	1	2	1	2	1	2	1	2	3	0	2	0	3	3	2	2	9	2
LW012	1	31.2	25	19	2	1	22	154	1.54	49	20.66115702	2	2	2	2	2	2	2	2	4	2	11	2	1	2	1	2	2	0	1	1	3	0	2	0	2	2	2	2	5	3
LW013	1	33.14	27	18	2	1	27.3	161	1.61	50	19.28937927	2	2	3	2	2	2	2	4	4	1	11	1	1	2	1	1	1	2	1	2	3	0	2	0	2	2	2	2	8	2
LW014	1	54.67	27	26	2	4	21	155	1.55	51	21.22788762	1	1	2	2	1	2	2	2	2	2	4	1	2		2	2	1	2	1	2	3	0	2	0	3	3	1	3	10	1
LW015	1	27.16	24	18	1	8	24	152	1.52	59	25.5367036	2	2	2	2	2	1	2	2	4	2	11	1	2		2	2	2	0	1	1	3	0	2	0	2	2	2	2	5	3
LW016	1	27.46	24	21	2	1	23	160	1.6	55	21.484375	1	1	2	2	1	1	2	2	4	2	11	2	1	1	2	2	1	2	1	2	3	0	2	0	3	3	2	2	9	2
LW017	1	98.25	25	47	2	4	23	160	1.6	63	24.609375	1	1	2	2	2	1	2	2	2	2	11	2	1	1	2	2	1	2	1	2	3	0	2	0	3	3	2	2	9	2
LW018	1	19.97	25	30	2	1	26	167	1.67	62	22.23098713	2	2	2	2	2	1	2	2	4	2	11	2	1	2	1	2	2	0	1	1	3	0	2	0	2	2	2	2	5	3
LW019	1	65.51	24	32	2	4	28	171	1.71	50	17.09927841	3	2	2	2	2	2	2	2	4	2	4	2	1	1	1	1	2	0	1	1	3	0	2	0	2	2	2	2	5	3
LW020	1	16.64	27	20	1	8	27	170	1.7	71	24.56747405	1	1	2	2	2	2	2	2	4	2	11	1	2		2	2	2	0	1	1	3	0	2	0	2	2	3	1	4	3
LW021	1	37.73	27	18	1	8	26	153	1.53	47	20.07774787	2	2	2	2	2	2	2	2	2	2	11	1	1	1	1	2	2	0	1	1	3	0	2	0	2	2	2	2	5	3
LW022	1	36.98	25	20	1	8	26	150	1.5	71	31.55555556	2	2	2	2	2	2	2	2	2	2	11	2	1	1	2	2	2	0	1	1	3	0	2	0	2	2	2	2	5	3
LW023	1	85.55	23	23	1	8	24	165	1.65	63	23.14049587	2	2	3	2	1	2	2	2	2	2	11	1	2		1	2	1	2	1	2	3	0	2	0	3	3	2	2	9	2
LW024	1	25.6	27	21	1	8	26	166	1.66	73	26.4915082	2	2	2	2	2	2	2	2	4	2	11	1	1	1	1	2	1	2	1	2	3	0	2	0	3	3	2	2	9	2
LW025	1	22.5	25	40	2	1	26	165	1.65	60	22.03856749	2	2	2	2	1	1	2	2	2	2	11	1	2		1	1	1	2	1	2	3	0	2	0	3	3	1	3	10	1
LW026	1	22	26	18	1	8	23	154	1.54	56	23.61275089	1	1	2	2	1	1	2	2	4	2	11	2	1	2	1	2	2	0	1	1	3	0	2	0	2	2	2	2	5	3
LW027	1	46.62	25	29	2	4	26	165	1.65	58	21.30394858	2	2	2	2	1	1	2	2	4	2	11	1	2		1	2	1	2	1	2	3	0	2	0	2	2	2	2	8	2
LW028	1	19.79	26	18	1	8	24	160	1.6	56	21.875	2	2	2	2	1	1	2	2	4	2	11	1	2		1	2	1	2	1	2	3	0	2	0	2	2	2	2	8	2
LW029	1	46.62	22	19	1	8	23	161	1.61	53	20.44674202	2	2	3	2	1	1	2	5	1	2	11	2	1	1	1	2	1	2	1	2	3	0	2	0	3	3	2	2	9	2
LW030	1	20.09	24	26	2	3	26	169	1.69	68	23.80869017	2	2	2	2	1	1	2	2	4	2	11	1	2		1	2	1	2	1	2	3	0	2	0	2	2	2	2	8	2
LW031	1	21.93	22	24	2	1	24	160	1.6	63	24.609375	3	2	2	2	2	2	2	5	1	2	11	2	1	1	1	2	1	2	1	2	3	0	2	0	3	3	2	2	9	2
LW032	1	41.85	25	28	2	1	23	161	1.61	44	16.97465376	1	1	2	2	1	1	2	2	2	2	11	2	1	1	1	2	1	2	1	2	3	0	2	0	3	3	2	2	9	2
LW033	1	17.17	25	22	2	2	24	166	1.66	61	22.13673973	2	2	2	2	1	2	2	2	2	2	11	2	2		1	2	1	2	1	2	3	0	2	0	3	3	2	2	9	2
LW034	1	18.07	27	27	2	1	24	166	1.66	60	21.77384236	2	2	2	2	1	1	2	2	1	2	11	2	2		1	2	1	2	1	2	3	0	2	0	3	3	2	2	9	2
LW035	1	79.03	25	38	2	1	24	158	1.58	58	23.23345618	1	1	2	2	1	1	2	2	2	2	11	1	2		1	1	1	2	1	2	3	0	2	0	2	2	2	2	8	2
LW036	1	130.05	27	25	2	2	24	158	1.58	50	20.02884153	2	2	2	2	1	1	2	2	2	2	11	2	2		1	1	1	2	1	2	3	0	2	0	2	2	2	2	8	2
LW037	1	76.61	27	32	2	4	24	161	1.61	65	25.07619305	2	2	3	2	1	1	2	2	2	2	11	1	2		1	1	1	2	1	2	3	0	2	0	2	2	2	2	8	2
LW038	1	15.52	27	22	2	2	23	156	1.56	55	22.60026298	2	2	2	2	2	1	2	2	2	2	11	2	2		1	2	2	0	1	1	3	0	2	0	2	2	2	2	5	3
LW039	1	44.44	25	28	2	1	23	158	1.58	50	20.02884153	2	2	2	2	2	2	2	2	2	2	11	2	1	1	1	2	1	2	1	2	3	0	2	0	3	3	2	2	9	2
LW040	1	33	23	28	2	4	26	166	1.66	68	24.67702134	2	2	3	2	1	1	2	2	4	2	11	2	2		1	1	2	0	1	1	3	0	2	0	2	2	3	1	4	3
LW041	1	27.25	27	17	1	8	22	160	1.6	54	21.09375	2	2	2	2	1	1	2	4	4	2	11	1	2		1	1	2	0	1	1	3	0	2	0	2	2	3	1	4	3
LW042	1	63	25	28	2	4	24	161	1.61	64	24.69040546	1	1	2	2	1	1	2	2	1	2	11	1	2		1	1	1	2	1	2	3	0	2	0	2	2	2	2	8	2
LW043	1	14.06	27	35	2	4	25	161	1.61	78	30.09143166	1	1	2	2	1	2	2	2	2	2	11	2	2		1	1	1	2	1	2	3	0	2	0	2	2	2	2	8	2
LW044	1	57.18	25	28	2	3	23	154	1.54	53	22.34778209	2	2	1	1	1	1	2	2	2	2	11	2	2		1	1	2	0	1	1	3	0	2	0	2	2	3	1	4	3
LW045	1	40.83	23	22	2	3	24	165	1.65	59	21.67125803	2	2	2	2	1	2	2	2	2	2	11	2	2		1	1	1	2	1	2	3	0	2	0	2	2	2	2	8	2
LW046	1	32.08	27	44	2	4	26	166	1.66	61	22.13673973	1	1	1	1	1	1	4	2	2	2	11	2	2		1	1	1	2	1	2	3	0	2	0	2	2	2	2	8	2
LW047	1	36.84	27	27	2	4	22	158	1.58	53	21.23057202	1	1	2	2	1	2	2	2	4	2	11	1	1	2	1	1	1	2	1	2	3	0	2	0	3	3	2	2	9	2
LW048	1	34.02	22	25	2	4	23	160	1.6	58	22.65625	2	2	2	2	1	1	2	2	2	2	11	2	2		1	1	1	2	1	2	3	0	2	0	2	2	2	2	8	2
LW049	1	51.01	25	24	2	4	24	160	1.6	58	22.65625	2	2	2	2	1	1	2	2	4	2	11	2	1	1	1	1	2	0	1	1	3	0	2	0	2	2	2	2	5	3
LW050	1	15.8	27	25	2	1	24	160	1.6	62	24.21875	2	2	3	2	1	1	2	5	1	2	11	2	2		1	1	2	0	1	1	3	0	2	0	2	2	2	2	5	3
LW051	1	28.84	27	19	1	8	22	170	1.7	60	20.76124567	2	2	2	2	1	2	2	2	2	2	11	2	2		2	2	1	2	1	2	3	0	2	0	3	3	2	2	9	2
LW052	1	20.25	27	28	2	4	24	158	1.58	52	20.82999519	2	2	1	1	1	1	2	2	2	2	11	2	2		1	1	2	0	1	1	3	0	2	0	2	2	3	1	4	3
LW053	1	12.61	25	16	2	2	23	156	1.56	54	22.18934911	1	1	2	2	2	1	2	2	4	2	11	1	1	1	1	1	1	2	1	2	3	0	2	0	3	3	2	2	9	2
LW054	1	47.5	25	25	2	3	24	158	1.58	60	24.03460984	3	2	3	2	1	2	2	5	1	2	11	2	1	2	1	1	2	0	1	1	3	0	2	0	2	2	2	2	5	3
LW055	1	18.49	24	19	2	2	23	156	1.56	62	25.47666009	2	2	2	2	1	2	2	2	2	2	11	1	1	2	1	1	1	2	1	2	3	0	2	0	3	3	2	2	9	2
LW056	1	27.05	24	30	2	4	23	160	1.6	59	23.046875	2	2	2	2	2	2	2	2	2	2	11	2	1	1	1	1	1	2	1	2	3	0	2	0	3	3	2	2	9	2
LW057	1	24.81	25	40	2	4	28	170	1.7	96	33.21799308	2	2	2	2	2	1	4	2	2	2	4	2	2		1	1	1	2	1	2	3	0	2	0	3	3	2	2	9	2
LW058	1	14.75	24	22	2	4	24	160	1.6	60	23.4375	1	1	2	2	1	1	2	2	2	2	11	2	1	2	1	1	1	2	1	2	3	0	2	0	3	3	2	2	9	2
LW059	1	40.29	25	27	2	4	24	161	1.61	58	22.37567995	1	1	1	1	1	1	2	2	2	2	11	2	2		1	1	1	2	1	2	3	0	2	0	2	2	2	2	8	2
LW060	1	22.88	24	24	2	2	24	156	1.56	58	23.8330046	2	2	3	2	1	2	2	2	1	2	11	2	1	2	1	1	1	2	1	2	3	0	2	0	3	3	2	2	9	2
LW061	1	23.36	25	25	2	4	23	158	1.58	60	24.03460984	2	2	2	2	1	1	2	4	4	2	11	2	2		1	1	1	2	1	2	3	0	2	0	2	2	2	2	8	2
LW062	1	33.7	27	26	2	4	24	159	1.59	60	23.7332384	2	2	2	2	2	1	2	2	2	2	11	2	1	2	1	1	2	0	1	1	3	0	2	0	2	2	2	2	5	3
LW063	1	14.94	25	20	2	2	23	158	1.58	58	23.23345618	2	2	3	2	1	1	2	2	2	2	11	2	1	1	1	1	1	2	1	2	3	0	2	0	3	3	2	2	9	2
LW064	1	26.46	23	30	2	4	23	160	1.6	64	25	2	2	1	1	1	2	2	2	2	2	11	2	2		1	1	1	2	1	2	3	0	2	0	2	2	2	2	8	2
LW065	1	83.77	27	21	2	3	25	158	1.58	60	24.03460984	2	2	1	1	1	1	2	2	4	2	11	2	1	1	1	1	1	2	1	2	3	0	2	0	3	3	2	2	9	2
LW066	1	20.73	25	18	2	2	22	160	1.6	58	22.65625	2	2	2	2	1	1	2	2	4	2	11	2	1	1	1	1	1	2	1	2	3	0	2	0	3	3	2	2	9	2
LW067	1	26.04	26	20	1	8	23	162	1.62	65	24.76756592	2	2	2	2	2	1	2	2	4	2	11	2	1	1	1	1	2	0	1	1	3	0	2	0	2	2	2	2	5	3
LW068	1	31.66	25	22	2	3	25	162	1.62	61	23.24340802	2	2	2	2	1	2	2	2	2	2	11	2	1	1	1	1	1	2	1	2	3	0	2	0	3	3	2	2	9	2
LW069	1	44.63	24	24	2	2	23	160	1.6	63	24.609375	2	2	1	1	1	1	2	2	2	2	11	2	1	1	1	1	1	2	1	2	3	0	2	0	3	3	2	2	9	2
LW070	1	18.53	27	19	1	8	24	156	1.56	59	24.24391847	2	2	2	2	1	1	2	2	2	2	11	1	1	2	1	1	1	2	1	2	3	0	2	0	3	3	2	2	9	2
LW071	1	25.58	24	23	1	8	30	152	1.52	68	29.43213296	3	2	3	2	2	2	2	2	4	2	11	2	2		1	1	1	2	1	2	3	0	2	0	2	2	1	3	9	2
LW072	1	12.3	26	25	2	3	25	154	1.54	54	22.76943835	1	1	2	2	1	1	1	2	2	2	4	2	2		1	1	1	2	1	2	3	0	2	0	3	3	2	2	9	2
LW073	1	36.67	22	32	2	4	26	160	1.6	60	23.4375	1	1	2	2	1	1	2	2	2	2	11	2	2		1	1	1	2	1	2	3	0	2	0	2	2	2	2	8	2
LW074	1	26.56	22	35	2	4	25	154	1.54	50	21.08281329	1	1	2	2	1	1	2	4	4	2	4	2	2		1	1	2	0	1	1	3	0	2	0	2	2	1	3	6	2
LW075	1	12.1	24	21	2	4	26	160	1.6	70	27.34375	2	2	2	2	1	1	2	2	2	2	11	1	2		1	1	1	2	1	2	3	0	1	2	1	1	1	3	10	1
LW076	1	27.97	22	18	2	2	26	158	1.58	51	20.42941836	1	1	3	2	1	1	2	4	4	2	4	1	1	1	1	1	2	0	1	1	3	0	2	0	2	2	1	3	6	2
LW077	1	34.31	26	29	2	4	25.9	154	1.54	61	25.72103221	2	2	1	1	1	1	2	4	4	1	11	2	1	1	1	1	1	2	1	2	3	0	1	2	1	1	3	1	8	2
LW078	1	35.54	25	28	2	4	26	160	1.6	63	24.609375	1	1	2	2	1	1	2	2	2	2	11	1	1	2	1	1	2	0	1	1	3	0	2	0	2	2	2	2	5	3
LW079	1	12.95	27	26	2	1	27	157	1.57	67	27.18163009	1	1	2	2	1	1	2	2	4	2	11	2	1	1	1	1	2	0	1	1	3	0	2	0	2	2	2	2	5	3
LW080	1	35.97	24	36	2	4	24	165	1.65	60	22.03856749	2	2	2	2	1	1	2	2	2	2	11	2	1	2	1	1	2	0	1	1	3	0	2	0	2	2	2	2	5	3
LW081	1	61.18	27	25	2	4	24	158	1.58	54	21.63114885	2	2	1	1	1	1	2	2	2	2	11	2	1	1	1	1	1	2	1	2	3	0	2	0	3	3	2	2	9	2
LW082	1	18.18	25	25	2	3	26	161	1.61	78	30.09143166	1	1	1	1	1	1	2	2	2	2	11	2	1	2	1	1	2	0	1	1	3	0	2	0	2	2	1	3	6	2
LW083	1	16.09	25	18	1	8	25	156	1.56	51	20.9566075	2	2	1	1	1	2	2	2	4	2	11	2	1	2	1	1	1	2	1	2	3	0	2	0	3	3	2	2	9	2
LW084	1	63.17	27	19	2	2	21	161	1.61	49	18.90359168	2	2	1	1	1	1	2	2	2	2	11	1	1	2	1	1	1	2	1	2	3	0	2	0	3	3	2	2	9	2
LW085	1	23.56	25	19	2	3	22	160	1.6	48	18.75	2	2	2	2	1	1	2	2	2	2	11	1	1	1	1	1	2	0	1	1	3	0	2	0	2	2	2	2	5	3
LW086	1	15.71	24	30	2	2	30	161	1.61	89	34.3350951	2	2	2	2	1	1	2	2	4	2	11	1	1	2	1	1	1	2	1	2	3	0	2	0	3	3	2	2	9	2
LW087	1	15.02	24	19	2	3	26	157	1.57	66	26.77593411	2	2	3	2	2	2	2	2	2	2	11	1	2		1	1	1	2	2	0	3	0	2	0	2	2	3	1	5	3
LW088	1	31.12	25	18	2	3	21	158	1.58	40	16.02307323	1	1	1	1	1	1	2	2	2	2	11	2	1	1	1	1	1	2	1	2	3	0	2	0	3	3	2	2	9	2
LW089	1	15.02	26	31	2	4	23	156	1.56	53	21.77843524	2	2	1	1	1	1	2	2	4	2	11	1	2		1	1	2	0	1	1	3	0	2	0	2	2	3	1	4	3
LW090	1	36.35	23	22	2	3	25	163	1.63	65	24.4646016	2	2	2	2	1	2	4	5	2	2	8	2	1	2	1	1	1	2	1	2	3	0	2	0	3	3	2	2	9	2
LW091	1	14.71	27	22	2	3	25	163	1.63	65	24.4646016	2	2	2	2	1	2	4	5	2	2	8	2	1	2	1	1	1	2	1	2	3	0	2	0	3	3	2	2	9	2
LW092	1	30.59	27	17	1	8	18	157	1.57	40	16.22783886	2	2	2	2	1	1	2	2	4	2	11	2	1	1	1	1	1	2	1	2	3	0	1	2	1	1	3	1	8	2
LW093	1	13.98	27	16	1	8	19	155	1.55	48	19.97918835	2	2	2	2	1	1	2	2	4	2	11	1	1	1	1	1	2	0	1	1	3	0	2	0	2	2	2	2	5	3
LW094	1	36.35	27	21	1	8	24	158	1.58	56	22.43230252	2	2	3	2	2	2	2	2	2	2	11	1	2		1	1	1	2	2	0	3	0	2	0	2	2	3	1	5	3
LW095	1	30.44	24	28	2	4	22	156	1.56	45	18.49112426	1	1	1	1	1	1	2	2	1	2	11	1	2		1	1	2	0	1	1	3	0	2	0	2	2	3	1	4	3
LW096	1	15.74	24	21	2	3	25	163	1.63	65	24.4646016	2	2	2	2	1	2	4	5	2	2	8	2	1	2	1	1	1	2	1	2	3	0	2	0	3	3	2	2	9	2
LW097	1	15.34	25	17	1	8	25	160	1.6	66	25.78125	2	2	3	2	1	1	2	2	2	2	11	2	2		1	1	2	0	1	1	3	0	2	0	2	2	3	1	4	3
LW098	1	29.28	26	18	1	8	23	163	1.63	61	22.95908766	2	2	2	2	1	1	2	2	4	2	4	1	2		1	1	1	2	1	2	3	0	2	0	3	3	1	3	10	1
LW099	1	41.67	25	19	1	8	23	160	1.6	58	22.65625	2	2	3	2	1	1	2	2	2	2	11	2	2		2	1	2	0	2	0	3	0	2	0	2	2	3	1	3	3
LW100	1	20.28	22	25	1	8	24	158	1.58	63	25.23634033	4	2	4	2	2	2	2	6	6	2	11	2	2		2	2	2	0	1	1	3	0	2	0	2	2	3	1	4	3
LW101	1	59.16	24	25	2	4	23	158	1.58	56	22.43230252	1	1	2	2	1	1	2	2	4	2	11	2	1	2	1	1	1	2	1	2	3	0	2	0	3	3	2	2	9	2
LW102	1	14.08	26	20	2	2	21	156	1.56	47	19.31295201	1	1	2	2	1	1	2	2	4	2	11	2	2		1	1	1	2	1	2	3	0	2	0	2	2	2	2	8	2
LW103	1	23	25	18	1	8	30	156	1.56	51	20.9566075	2	2	2	2	1	1	2	2	4	2	11	1	1	1	1	1	1	2	1	2	3	0	2	0	3	3	2	2	9	2
LW104	1	26.33	23	23	2	2	27	154	1.54	63	26.56434475	2	2	1	1	1	1	2	2	4	2	11	1	1	2	1	1	1	2	1	2	3	0	2	0	3	3	1	3	10	1
LW105	1	21.39	22	26	2	3	29	160	1.6	62	24.21875	3	2	3	2	1	1	2	2	2	2	4	1	1	2	1	1	1	2	1	2	3	0	2	0	3	3	1	3	10	1
LW106	1	18.3	25	18	1	8	26	159	1.59	51	20.17325264	2	2	2	2	1	1	2	2	2	2	11	2	1	2	1	1	1	2	1	2	3	0	2	0	3	3	2	2	9	2
LW107	1	15.69	25	23	2	3	25	154	1.54	55	23.19109462	2	2	2	2	1	1	2	2	2	2	11	2	1	1	2	2	2	0	1	1	3	0	2	0	2	2	2	2	5	3
LW108	1	33.04	27	23	2	4	26	153	1.53	60	25.6311675	2	2	2	2	1	1	2	2	2	2	11	2	1	1	1	1	2	0	1	1	3	0	2	0	2	2	2	2	5	3
LW109	1	61.21	25	22	2	4	27	160	1.6	57	22.265625	2	2	2	2	1	1	2	2	2	2	11	1	2		1	1	1	2	1	2	3	0	2	0	2	2	2	2	8	2
LW110	1	48.87	27	18	1	8	25	149	1.49	60	27.02580965	2	2	3	2	1	1	1	2	2	2	11	2	2		1	1	1	2	1	2	3	0	2	0	2	2	2	2	8	2
LW111	1	90.34	25	28	2	3	24	145	1.45	57	27.11058264	2	2	2	2	1	1	2	2	2	2	11	1	2		1	1	1	2	1	2	3	0	2	0	2	2	2	2	8	2
LW112	1	78.22	26	18	1	8	25	163	1.63	46	17.31341037	1	1	1	1	1	1	2	2	4	2	11	2	1	1	1	1	1	2	1	2	3	0	2	0	3	3	2	2	9	2
LW113	1	16.39	27	20	1	8	27	156	1.56	59	24.24391847	2	2	3	2	1	1	2	2	2	2	11	2	1	1	1	1	1	2	1	2	3	0	2	0	3	3	2	2	9	2
LW114	1	16.91	25	36	2	4	30	162	1.62	64	24.38652644	1	1	2	2	1	1	2	2	2	2	11	1	1	2	1	1	1	2	1	2	3	0	2	0	3	3	1	3	10	1
LW115	1	19.79	22	19	1	8	24	152	1.52	57	24.67105263	2	2	2	2	2	1	2	2	2	2	4	1	1	1	1	1	1	2	1	2	3	0	2	0	3	3	2	2	9	2
LW116	1	10.4	23	22	1	8	22	154	1.54	56	23.61275089	3	2	2	2	2	1	2	2	4	2	11	2	2		2	2	1	2	1	2	3	0	2	0	2	2	1	3	9	2
LW117	1	10.92	26	15	1	8	24	157	1.57	57	23.12467037	1	1	3	2	1	1	1	2	2	2	4	1	2		2	2	2	0	1	1	3	0	2	0	2	2	2	2	5	3
LW118	1	10.84	24	27	2	3	26	158	1.58	57	22.83287935	2	2	2	2	2	1	2	2	4	2	11	1	1	2	1	1	2	0	1	1	3	0	2	0	2	2	2	2	5	3
LW119	1	46.85	22	24	2	3	29	160	1.6	65	25.390625	2	2	1	1	2	2	2	2	2	2	11	2	1	1	1	2	1	2	1	2	3	0	2	0	3	3	2	2	9	2
LW120	1	48.61	25	30	2	4	35	164	1.64	61	22.67995241	2	2	2	2	1	1	2	2	4	2	11	2	2		1	1	1	2	1	2	3	0	2	0	2	2	2	2	8	2
LW121	1	19.67	27	28	2	4	28	160	1.6	60	23.4375	1	1	2	2	1	1	2	4	4	2	11	1	1	1	1	1	1	2	1	2	3	0	2	0	3	3	1	3	10	1
LW122	1	19	25	22	2	3	28	158	1.58	74	29.64268547	1	1	2	2	2	2	2	2	2	2	11	2	2		1	2	1	2	1	2	3	0	2	0	2	2	2	2	8	2
LW123	1	47.55	27	20	2	1	28	160	1.6	56	21.875	2	2	2	2	1	1	2	2	2	2	11	1	1	1	1	2	1	2	1	2	3	0	2	0	3	3	1	3	10	1
LW124	1	42.73	24	36	2	4	32	160	1.6	86	33.59375	2	2	1	1	1	1	2	2	4	2	4	2	1	1	1		1	2	1	2	3	0	2	0	3	3	2	2	9	2
LW125	1	71.25	27	26	2	4	25	168	1.68	71	25.15589569	2	2	2	2	2	1	2	4	4	2	11	1	1	1	2	2	1	2	1	2	3	0	2	0	3	3	2	2	9	2
LW126	1	21.58	25	25	1	8	26	156	1.56	59	24.24391847	3	2	4	2	2	2	2	2	4	2	11	1	1	2	1	2	2	0	1	1	3	0	1	2	1	1	3	1	5	3
LW127	1	52.15	24	38	2	4	23	161	1.61	68	26.2335558	2	2	2	2	1	1	2	2	2	2	11	2	1	1	1	1	1	2	1	2	3	0	2	0	3	3	2	2	9	2
LW128	1	41.04	24	28	2	4	24	159	1.59	66	26.10656224	1	1	2	2	1	1	2	2	2	2	11	2	1	1	1	1	1	2	1	2	3	0	2	0	3	3	2	2	9	2
LW129	1	106.11	23	24	1	8	23	158	1.58	56	22.43230252	2	2	2	2	1	1	2	2	2	2	11	1	2		1	1	1	2	1	2	3	0	2	0	2	2	2	2	8	2
LW130	1	45.29	22	42	1	8	35	164	1.64	91	33.83402736	2	2	2	2	1	1	2	2	4	1	11	1	2		1	1	1	2	1	2	3	0	2	0	2	2	2	2	8	2
LW131	1	49.24	23	28	2	4	24	154	1.54	45	18.97453196	1	1	2	2	1	1	2	2	2	2	11	2	1	1	1	1	2	0	1	1	3	0	2	0	2	2	2	2	5	3
LW132	1	27.22	23	22	1	8	26	161	1.61	63	24.30461788	3	2	3	2	2	2	2	5	1	1	11	2	2		1	1	1	2	1	2	3	0	2	0	2	2	2	2	8	2
LW133	1	54.81	25	26	2	4	25	168	1.68	71	25.15589569	1	1	1	1	1	1	2	2	2	2	11	2	2		1	1	1	2	1	2	3	0	2	0	2	2	2	2	8	2
LW134	1	13.8	23	24	2	1	26	170	1.7	76	26.29757785	2	2	3	2	1	1	2	2	4	2	11	2	1	1	1	1	1	2	1	2	3	0	2	0	3	3	2	2	9	2
LW135	1	26.74	25	22	2	1	23	152	1.52	55	23.80540166	2	2	2	2	1	1	2	2	4	2	11	1	2		1	1	1	2	1	2	3	0	2	0	2	2	2	2	8	2
LW136	1	31.63	25	32	2	4	24	156	1.56	52	21.36752137	2	2	1	1	1	1	2	2	2	2	11	1	1	1	1	1	1	2	1	2	3	0	2	0	3	3	2	2	9	2
LW137	1	30.91	25	41	2	4	22	162	1.62	50	19.05197378	1	1	1	1	1	1	2	2	2	2	11	2	2		1	1	1	2	1	2	3	0	2	0	2	2	2	2	8	2
LW138	1	39.93	23	25	2	4	14	160	1.6	60	23.4375	1	1	1	1	1	1	2	2	2	2	11	1	2		1	1	1	2	1	2	3	0	2	0	2	2	2	2	8	2
LW139	1	24.68	26	21	2	3	23	158	1.58	61	24.43518667	2	2	2	2	1	1	2	5	4	2	11	1	1	1	1	1	1	2	1	2	3	0	2	0	3	3	1	3	10	1
LW140	1	78.36	27	25	2	4	21	161	1.61	58	22.37567995	1	1	1	1	1	1	2	2	2	2	11	1	2		1	1	1	2	1	2	3	0	1	2	1	1	1	3	10	1
LW141	1	23.18	26	20	1	8	24	163	1.63	76	28.60476495	2	2	2	2	1	1	2	2	4	2	11	2	2		1	1	2	0	1	1	3	0	2	0	2	2	3	1	4	3
LW142	1	38.85	23	33	2	4	23	161	1.61	62	23.91883029	2	2	2	2	2	1	2	2	2	2	11	2	2		2	2	1	2	1	2	3	0	2	0	3	3	2	2	9	2
LW143	1	31.35	26	23	2	2	26	163	1.63	65	24.4646016	2	2	3	2	1	1	2	2	4	2	8	2	1	1	1	1	1	2	1	2	3	0	2	0	3	3	1	3	10	1
LW144	1	44.17	24	30	2	4	23	161	1.61	63	24.30461788	1	1	1	1	1	1	2	2	2	2	11	2	2		1	1	1	2	1	2	3	0	2	0	2	2	2	2	8	2
LW145	1	38.47	25	19	1	8	23	161	1.61	54	20.83252961	1	1	1	1	1	1	2	2	2	2	11	2	2		2	2	1	2	1	2	3	0	2	0	3	3	2	2	9	2
LW146	1	29.38	27	18	1	8	21	156	1.56	54	22.18934911	1	1	2	2	1	1	2	4	4	2	11	1	2		1	1	1	2	1	2	3	0	2	0	2	2	2	2	8	2
LW147	1	27.01	25	19	1	8	24	156	1.56	57	23.42209073	2	2	2	2	1	1	2	2	1	2	11	2	2		2	2	2	0	1	1	3	0	2	0	2	2	1	3	6	2
LW148	1	32.89	23	14	1	8	23	158	1.58	62	24.8357635	2	2	2	2	1	1	2	2	2	2	11	2	2		2	2	1	2	1	2	3	0	2	0	3	3	2	2	9	2
LW149	1	31.11	24	23	2	2	24	163	1.63	62	23.33546614	2	2	2	2	1	1	2	2	1	2	11	2	1	1	2	2	1	2	1	2	3	0	2	0	3	3	1	3	10	1
LW150	1	65.35	27	22	1	8	21	156	1.56	49	20.13477975	3	2	2	2	1	1	2	2	2	2	11	2	2		2	2	1	2	1	2	3	0	2	0	3	3	2	2	9	2
LW151	1	29.44	25	25	2	4	26	158	1.58	64	25.63691716	2	2	2	2	1	1	2	2	2	2	11	1	1	1	2	2	1	2	1	2	3	0	2	0	3	3	2	2	9	2
LW152	1	39.59	27	22	2	2	26	158	1.58	62	24.8357635	2	2	2	2	1	1	2	2	2	2	11	2	1	2	2	2	1	2	1	2	3	0	2	0	3	3	1	3	10	1
LW153	1	28.37	25	25	2	4	25	165	1.65	71.5	26.26262626	2	2	3	2	1	1	2	2	1	2	11	1	1	1	2	2	1	2	1	2	3	0	1	2	1	1	1	3	10	1
LW154	1	19.26	22	30	2	4	23	155	1.55	55	22.89281998	2	2	2	2	1	1	2	2	2	2	11	2	1	2	1	1	2	0	2	0	3	0	2	0	2	2	3	1	3	3
LW155	1	14.23	25	21	2	4	23	157	1.57	57	23.12467037	2	2	2	2	1	1	2	2	2	2	11	1	2		1	1	1	2	1	2	3	0	2	0	2	2	2	2	8	2
LW157	1	33.62	27	33	2	4	24	154	1.54	48	20.23950076	1	1	2	2	1	1	2	2	2	2	11	2	1	1	1	1	1	2	1	2	3	0	2	0	3	3	2	2	9	2
LW158	1	93.91	23	30	2	3	23	167	1.67	54	19.36247266	2	2	2	2	1	1	2	2	2	2	11	2	1	1	1	1	1	2	1	2	3	0	2	0	3	3	2	2	9	2
LW159	1	60.74	25	27	1	8	26	159	1.59	71	28.08433211	2	2	2	2	1	1	2	2	4	2	11	2	1	1	1	1	1	2	1	2	3	0	2	0	3	3	2	2	9	2
LW160	1	35.09	26	26	2	4	24	158	1.58	77	30.84441596	2	2	2	2	2	2	2	5	2	2	11	2	1	1	1	1	1	2	1	2	3	0	2	0	3	3	2	2	9	2
LW161	1	14.3	26	24	2	1	25	161	1.61	60	23.14725512	3	2	2	2	2	2	2	2	4	2	11	2	1	2	1	1	1	2	1	2	3	0	2	0	3	3	2	2	9	2
LW162	1	17.33	27	26	2	4	23	153	1.53	58	24.77679525	2	2	2	2	1	1	2	2	2	2	11	2	1	1	1	1	1	2	1	2	3	0	2	0	3	3	2	2	9	2
LW163	1	71.35	27	25	2	1	23	156	1.56	69	28.3530572	3	2	2	2	1	1	2	2	4	2	11	2	1	1	1	1	1	2	1	2	3	0	2	0	3	3	2	2	9	2
LW164	1	24.81	27	22	2	3	20	156	1.56	55	22.60026298	2	2	1	1	1	1	2	2	4	2	11	2	1	1	1	1	1	2	1	2	3	0	2	0	3	3	2	2	9	2
LW165	1	22.61	25	20	2	1	21	154	1.54	52.5	22.13695396	2	2	3	2	2	1	2	2	2	2	11	2	2		1	1	1	2	1	2	3	0	2	0	2	2	2	2	8	2
LW166	1	11.4	24	18	1	8	24	160	1.6	59	23.046875	2	2	1	1	1	1	2	2	1	2	11	2	2		1	1	1	2	1	2	3	0	2	0	2	2	2	2	8	2
LW167	1	21.84	25	28	1	8	24	157	1.57	65	26.37023814	2	2	2	2	1	1	2	2	2	2	11	2	2		1	1	1	2	1	2	3	0	2	0	2	2	2	2	8	2
LW168	1	40.95	23	20	1	8	23	154	1.54	56	23.61275089	3	2	3	2	1	1	2	2	2	2	11	2	2		1	1	1	2	1	2	3	0	2	0	2	2	2	2	8	2
LW169	1	30.72	24	20	1	8	24	160	1.6	58	22.65625	2	2	2	2	1	1	2	2	1	2	11	2	2		1	1	1	2	1	2	3	0	2	0	2	2	2	2	8	2
LW170	1	6.29	24	20	2	2	25	161	1.61	62	23.91883029	2	2	2	2	1	1	2	2	4	2	11	2	1	1	1	1	1	2	1	2	3	0	2	0	3	3	2	2	9	2
LW171	1	53.1	25	18	1	8	24	161	1.61	54	20.83252961	2	2	2	2	1	1	2	2	4	2	11	1	2		1	1	1	2	1	2	3	0	2	0	2	2	2	2	8	2
LW172	1	18.21	27	28	2	3	27	168	1.68	69	24.44727891	2	2	3	2	1	1	2	2	4	2	11	2	2		1	1	1	2	1	2	3	0	2	0	2	2	2	2	8	2
LW173	1	11.04	24	28	2	3	26	159	1.59	59	23.33768443	2	2	3	2	1	1	2	2	4	2	11	2	2		1	1	1	2	1	2	3	0	2	0	2	2	2	2	8	2
LW174	1	14.3	25	30	2	4	24	158	1.58	60	24.03460984	1	1	1	1	2	2	2	2	2	2	11	2	2		1	1	1	2	1	2	3	0	2	0	2	2	2	2	8	2
LW175	1	60.73	27	32	2	4	24	156	1.56	58	23.8330046	2	2	2	2	1	1	2	2	2	2	11	2	2		1	1	1	2	1	2	3	0	2	0	2	2	2	2	8	2
LW176	1	20.69	25	29	2	4	26	158	1.58	60	24.03460984	1	1	1	1	2	1	1	2	2	2	11	2	2		1	1	2	0	1	1	3	0	2	0	2	2	3	1	4	3
LW177	1	30.56	24	38	2	4	24	160	1.6	67	26.171875	2	2	2	2	1	1	2	2	2	2	11	2	2		1	1	2	0	1	1	3	0	2	0	2	2	3	1	4	3
LW178	1	40.3	25	33	2	4	24	160	1.6	60	23.4375	1	1	2	2	1	1	2	2	2	1	11	2	2		1	1	2	0	1	1	3	0	2	0	2	2	3	1	4	3
LW179	1	18.92	27	20	2	2	26	158	1.58	57	22.83287935	2	2	2	2	1	1	2	2	2	2	11	2	2		1	1	1	2	1	2	3	0	2	0	2	2	2	2	8	2
LW180	1	53.36	25	33	2	8	24	158	1.58	61	24.43518667	1	1	2	2	1	1	2	2	2	2	11	2	2		1	1	1	2	1	2	3	0	2	0	2	2	2	2	8	2
LW181	1	15.66	27	24	2	3	24	158	1.58	59	23.63403301	2	2	2	2	1	1	2	2	1	2	11	2	2		1	1	1	2	1	2	3	0	2	0	2	2	2	2	8	2
LW182	1	44.6	23	20	2	2	23	156	1.56	51	20.9566075	1	1	2	2	1	1	4	2	2	2	11	2	2		1	1	1	2	1	2	3	0	2	0	2	2	2	2	8	2
LW183	1	13.29	25	16	1	8	21	156	1.56	43	17.66929652	2	2	2	2	1	1	1	2	2	2	11	2	2		1	1	1	2	1	2	3	0	2	0	2	2	2	2	8	2
LW184	1	13.76	26	24	2	2	28	159	1.59	78	30.85320992	2	2	2	2	1	1	2	2	4	2	11	2	2		1	1	1	2	1	2	3	0	2	0	2	2	2	2	8	2
LW185	1	5.27	27	18	1	8	25	159	1.59	68	26.89767019	2	2	2	2	1	1	2	2	2	2	11	1	2		1	1	1	2	1	2	3	0	2	0	2	2	2	2	8	2
LW186	1	30.04	25	22	1	8	26	161	1.61	47	18.13201651	1	1	2	2	1	1	2	2	2	2	11	2	2		1	1	1	2	1	2	3	0	2	0	2	2	2	2	8	2
LW187	1	22.21	27	27	2	4	24	159	1.59	58	22.94213045	1	1	1	1	1	1	2	2	2	2	11	2	2		1	1	1	2	1	2	3	0	2	0	2	2	2	2	8	2
LW188	1	19.99	27	27	2	4	24	158	1.58	51	20.42941836	2	2	1	1	1	1	2	2	2	2	11	2	1	2	1	1	1	2	1	2	3	0	2	0	3	3	2	2	9	2
LW189	1	7.4	26	18	1	8	22	156	1.56	49	20.13477975	1	1	2	2	1	1	2	2	2	2	11	2	2		1	1	1	2	1	2	3	0	2	0	2	2	1	3	9	2
LW190	1	18.38	27	19	2	2	23	158	1.58	61	24.43518667	2	2	2	2	1	1	2	5	1	2	11	2	2		1	1	1	2	1	2	3	0	2	0	3	3	2	2	9	2
LW191	1	19.9	25	27	2	3	23	158	1.58	53	21.23057202	1	1	2	2	1	1	2	2	2	2	11	2	2		1	1	1	2	1	2	3	0	2	0	2	2	2	2	8	2
LW192	1	77.37	24	21	2	3	23	159	1.59	60	23.7332384	1	1	1	1	1	1	2	2	2	2	11	2	1	1	1	1	1	2	1	2	3	0	2	0	3	3	2	2	9	2
LW193	1	25.43	23	18	1	8	23	160	1.6	58	22.65625	1	1	1	1	1	1	2	2	4	2	11	1	1	1	1	1	1	2	1	2	3	0	2	0	3	3	2	2	9	2
LW194	1	16.64	23	18	1	8	21	157	1.57	58	23.53036634	2	2	2	2	1	1	2	2	2	2	11	2	2		1	2	1	2	1	2	3	0	2	0	3	3	2	2	9	2
LW195	1	37.39	25	19	1	8	21	158	1.58	58	23.23345618	2	2	2	2	1	1	2	2	2	2	11	2	2		1	1	1	2	1	2	3	0	2	0	2	2	2	2	8	2
LW196	1	21.27	24	29	2	4	26	163	1.63	70	26.34649403	1	1	1	1	1	1	2	2	2	2	11	2	2		1	1	1	2	1	2	3	0	2	0	2	2	2	2	8	2
LW197	1	17.3	27	20	1	8	24	159	1.59	60	23.7332384	2	2	2	2	1	1	2	2	2	2	11	2	1	1	1	1	1	2	1	2	3	0	2	0	3	3	2	2	9	2
LW198	1	35.04	23	20	1	8	23	161	1.61	60	23.14725512	2	2	2	2	1	1	2	2	2	2	11	2	1	1	1	1	1	2	1	2	3	0	2	0	3	3	2	2	9	2
LW199	1	25.48	25	28	2	4	25	164	1.64	64	23.7953599	2	2	2	2	1	1	2	2	2	2	11	2	2		1	1	2	0	1	1	3	0	2	0	2	2	3	1	4	3
LW200	1	25.69	27	25	2	4	24	161	1.61	60	23.14725512	1	1	1	1	1	1	2	2	2	2	11	2	2		1	1	1	2	1	2	3	0	2	0	2	2	2	2	8	2
LW201	1	43.46	23	29	2	4	24	161	1.61	60	23.14725512	1	1	2	2	1	1	2	2	2	2	11	2	1	2	1	1	1	2	1	2	3	0	2	0	3	3	2	2	9	2
LW202	1	36.05	27	48	2	4	24	158	1.58	61	24.43518667	2	2	1	1	1	1	2	2	2	2	11	2	1	1	1	1	1	2	1	2	3	0	2	0	3	3	2	2	9	2
LW203	1	15.66	27	24	2	3	21	158	1.58	58	23.23345618	2	2	2	2	1	1	2	2	2	2	11	2	2		1	1	2	0	1	1	3	0	2	0	2	2	3	1	4	3
LW204	1	15.15	22	36	2	2	26	160	1.6	70	27.34375	2	2	2	2	1	1	2	2	2	2	11	2	2		1	1	2	0	1	1	3	0	2	0	2	2	3	1	4	3
LW205	1	37.18	25	34	2	4	24	158	1.58	34	13.61961224	2	2	2	2	1	1	2	4	1	2	11	2	1	1	1	1	1	2	1	2	3	0	2	0	3	3	2	2	9	2
LW206	1	19.38	22	34	1	8	24	160	1.6	57	22.265625	1	1	2	2	1	1	2	2	2	2	11	2	2		1	1	2	0	1	1	3	0	2	0	2	2	3	1	4	3
LW207	1	67.09	27	28	2	4	22	161	1.61	56	21.60410478	1	1	1	1	1	1	2	2	2	2	11	2	2		1	1	1	2	1	2	3	0	2	0	2	2	2	2	8	2
LW208	1	85.78	27	18	1	8	23	158	1.58	46	18.42653421	1	1	1	1	1	1	2	2	2	2	11	2	2		1	1	1	2	1	2	3	0	2	0	2	2	2	2	8	2
LW209	1	107.28	26	17	1	8	21	156	1.56	54	22.18934911	1	1	2	2	1	1	2	2	2	2	11	2	2		1	1	1	2	1	2	3	0	2	0	2	2	2	2	8	2
LW210	1	52.66	27	18	2	8	24	156	1.56	64	26.29848784	2	2	2	2	1	1	2	2	4	2	11	2	2		1	1	1	2	1	2	3	0	2	0	2	2	2	2	8	2
LW211	1	145.06	25	28	2	4	24	159	1.59	67	26.50211621	1	1	1	1	1	1	2	2	2	2	11	2	2		1	1	1	2	1	2	3	0	2	0	2	2	2	2	8	2
LW212	1	98.01	24	22	2	4	24	158	1.58	59	23.63403301	2	2	2	2	1	1	2	2	2	2	11	2	2		1	1	1	2	1	2	3	0	2	0	2	2	2	2	8	2
LW213	1	46.55	25	21	2	2	26	163	1.63	76	28.60476495	2	2	3	2	1	1	2	2	2	2	11	2	2		1	1	1	2	1	2	3	0	2	0	2	2	2	2	8	2
LW214	1	77.56	24	17	2	4	23	160	1.6	59	23.046875	2	2	2	2	1	1	2	2	2	2	11	2	2		1	1	1	2	1	2	3	0	2	0	2	2	2	2	8	2
LW215	1	42.5	22	20	1	8	22	161	1.61	59	22.76146754	2	2	2	2	1	1	2	2	2	2	11	2	2		1	1	1	2	1	2	3	0	2	0	2	2	2	2	8	2
LW216	1	31.2	25	19	1	8	21	159	1.59	54	21.35991456	2	2	3	2	1	1	2	2	2	2	11	2	2		1	1	1	2	1	2	3	0	2	0	2	2	2	2	8	2
LW217	1	33.14	24	20	2	2	23	159	1.59	55	21.75546853	2	2	2	2	1	1	2	2	2	2	11	2	2		1	1	1	2	1	2	3	0	2	0	2	2	2	2	8	2
LW218	1	54.67	25	18	1	8	24	160	1.6	57	22.265625	2	2	2	2	1	1	2	2	2	2	11	2	2		1	1	1	2	1	2	3	0	2	0	2	2	2	2	8	2
LW219	1	27.16	24	19	1	8	23	159	1.59	57	22.54657648	2	2	3	2	1	1	2	2	2	2	11	2	2		1	1	1	2	1	2	3	0	2	0	2	2	2	2	8	2
LW220	1	27.46	25	21	2	3	24	160	1.6	60	23.4375	2	2	2	2	1	1	2	2	2	2	11	2	2		1	1	1	2	1	2	3	0	2	0	2	2	2	2	8	2
LW221	1	98.25	27	29	2	4	23	158	1.58	69	27.63980131	1	1	2	2	1	1	2	2	4	2	11	2	2		1	1	1	2	1	2	3	0	2	0	2	2	2	2	8	2
LW222	1	19.97	25	25	2	4	24	160	1.6	61	23.828125	3	2	2	2	1	1	2	2	2	2	11	2	2		1	1	1	2	1	2	3	0	2	0	2	2	2	2	8	2
LW223	1	65.51	25	28	2	4	24	160	1.6	53	20.703125	2	2	2	2	1	1	2	2	2	2	11	2	1	1	1	1	1	2	1	2	3	0	2	0	3	3	2	2	9	2
LW224	1	16.64	27	16	1	8	21	158	1.58	58	23.23345618	1	1	2	2	1	1	2	2	2	2	11	2	1	1	1	1	1	2	1	2	3	0	2	0	3	3	2	2	9	2
LW225	1	37.73	26	20	2	4	26	158	1.58	55	22.03172568	2	2	3	2	1	1	2	4	4	2	11	2	1	2	1	1	1	2	1	2	3	0	2	0	3	3	2	2	9	2
LW226	1	36.98	24	20	2	1	28	158	1.58	55	22.03172568	2	2	2	2	2	1	2	4	4	2	11	2	2		2	2	1	2	1	2	3	0	2	0	2	2	2	2	8	2
LW227	1	85.55	24	23	2	2	26	159	1.59	52	20.56880661	2	2	2	2	1	2	2	2	4	2	11	2	1	1	2	1	1	2	1	2	3	0	2	0	3	3	2	2	9	2
LW228	1	25.6	23	25	2	2	28	157	1.57	62	25.15315023	2	2	2	2	1	2	2	4	4	2	11	2	1	1	1	2	1	2	1	2	3	0	2	0	3	3	2	2	9	2
LW229	1	22.5	24	27	2	2	28	157	1.57	54	21.90758246	2	2	2	2	1	1	2	2	2	2	11	1	1	1	2	2	2	0	1	1	3	0	2	0	2	2	1	3	6	2
LW230	1	22	22	30	2	4	28	156	1.56	54	22.18934911	2	2	2	2	1	1	2	4	4	2	11	2	2		1	1	1	2	1	2	3	0	2	0	2	2	1	3	9	2
LW231	1	46.62	25	30	2	4	26	156	1.56	49	20.13477975	1	1	2	2	2	2	2	4	4	2	11	1	1	1	1	1	1	2	1	2	3	0	2	0	3	3	2	2	9	2
LW232	1	19.79	26	20	1	8	27	158	1.58	48	19.22768787	2	2	2	2	2	1	2	2	4	2	11	2	2		2	2	1	2	1	2	3	0	2	0	2	2	1	3	9	2
LW233	1	46.62	22	27	2	4	26	159	1.59	55	21.75546853	2	2	2	2	1	1	2	2	2	2	11	2	2		1	1	1	2	1	2	3	0	2	0	2	2	1	3	9	2
LW234	1	20.09	25	32	2	4	27	158	1.58	58	23.23345618	2	2	2	2	1	1	2	2	4	2	11	1	1	1	1	1	1	2	1	2	3	0	2	0	3	3	1	3	10	1
LW235	1	21.93	24	39	2	4	26	158	1.58	60	24.03460984	2	2	2	2	2	1	2	4	4	2	11	2	1	1	1	2	1	2	1	2	3	0	2	0	3	3	2	2	9	2
LW236	1	41.85	22	26	2	4	28	160	1.6	62	24.21875	2	2	2	2	1	1	2	4	4	2	11	2	1	1	1	1	1	2	1	2	3	0	2	0	3	3	1	3	10	1
LW237	1	17.17	27	30	2	3	26	156	1.56	54	22.18934911	1	1	2	2	1	2	2	4	4	2	11	2	1	1	1	2	1	2	1	2	3	0	2	0	3	3	1	3	10	1
LW238	1	18.07	25	30	2	3	27	156	1.56	54	22.18934911	1	1	2	2	1	2	2	4	4	2	11	2	1	1	1	2	1	2	1	2	3	0	2	0	3	3	1	3	10	1
LW239	1	79.03	27	20	1	8	25	156	1.56	64	26.29848784	2	2	2	2	2	1	2	4	4	2	11	2	1	1	2	1	2	0	2	0	3	0	2	0	2	2	3	1	3	3
LW240	1	130.05	27	28	2	4	24	159	1.59	61	24.12879237	1	1	2	2	1	1	2	2	2	2	11	2	2		1	1	1	2	1	2	3	0	2	0	2	2	2	2	8	2
LW241	1	76.61	24	28	2	4	24	158	1.58	58	23.23345618	2	2	2	2	1	1	2	2	2	2	11	2	2		1	1	1	2	1	2	3	0	2	0	2	2	2	2	8	2
LW242	1	15.52	24	30	2	4	25	160	1.6	63	24.609375	1	1	1	1	1	1	2	2	2	2	11	2	2		1	1	1	2	1	2	3	0	2	0	2	2	2	2	8	2
LW243	1	44.44	25	39	2	4	27	158	1.58	65	26.03749399	2	2	2	2	2	2	1	4	1	2	11	2	2		1	2	2	0	1	1	3	0	2	0	2	2	2	2	5	3
LW244	1	33	27	36	2	4	25	160	1.6	58	22.65625	2	2	2	2	2	2	2	4	4	2	11	2	2		1	2	2	0	1	1	3	0	2	0	2	2	3	1	4	3
LW245	1	27.25	23	24	1	8	21	159	1.59	47	18.59103675	2	2	3	2	2	2	1	4	4	2	11	1	2		1	2	2	0	1	1	3	0	2	0	1	1	3	1	3	3
LW246	1	63	25	24	2	2	24	168	1.68	56	19.84126984	2	2	2	2	1	1	2	2	4	2	11	2	2		1	2	2	0	1	1	3	0	2	0	2	2	3	1	4	3
LW246b	1	14.06	26	24	2	2	24	168	1.68	56	19.84126984	2	2	2	2	1	1	2	2	4	2	11	2	2		1	2	2	0	1	1	3	0	2	0	2	2	3	1	4	3
LW247	1	57.18	26	25	2	4	23	160	1.6	58	22.65625	2	2	2	2	1	1	2	2	2	1	11	2	2		1	2	2	0	1	1	3	0	2	0	2	2	3	1	4	3
LW248	1	40.83	23	24	2	4	24	160	1.6	58	22.65625	2	2	2	2	1	1	2	2	4	1	11	2	2		1	2	2	0	1	1	3	0	2	0	2	2	3	1	4	3
LW249	1	32.08	27	25	1	8	24	158	1.58	63	25.23634033	4	2	4	2	2	2	2	6	6	1	11	2	2		1	2	2	0	1	1	3	0	2	0	2	2	3	1	4	3
LW250	1	36.84	25	25	2	4	23	158	1.58	56	22.43230252	1	1	2	2	1	1	2	2	4	1	11	2	2		1	2	2	0	1	1	3	0	2	0	2	2	3	1	4	3
LW251	1	34.02	26	18	1	8	25	149	1.49	60	27.02580965	2	2	3	2	1	1	1	2	2	1	11	2	2		1	2	2	0	1	1	3	0	2	0	2	2	3	1	4	3
LW252	1	51.01	26	24	2	1	26	170	1.7	76	26.29757785	2	2	3	2	1	1	2	2	4	1	11	2	2		1	2	2	0	1	1	3	0	2	0	2	2	3	1	4	3
LW253	1	15.8	24	19	1	8	24	156	1.56	57	23.42209073	2	2	2	2	1	1	2	2	1	1	11	2	2		1	2	2	0	1	1	3	0	2	0	2	2	3	1	4	3
LW254	1	28.84	27	28	1	8	24	157	1.57	65	26.37023814	2	2	2	2	1	1	2	2	2	1	11	2	2		1	2	2	0	1	1	3	0	2	0	2	2	3	1	4	3
LW255	1	20.25	24	20	1	8	24	160	1.6	58	22.65625	2	2	2	2	1	1	2	2	1	1	11	2	2		1	2	2	0	1	1	3	0	2	0	2	2	3	1	4	3
LW256	1	12.61	27	30	2	4	24	158	1.58	60	24.03460984	1	1	1	1	2	2	2	2	2	1	11	2	2		1	2	2	0	1	1	3	0	2	0	2	2	3	1	4	3
LW258	1	47.5	27	16	1	8	21	156	1.56	43	17.66929652	2	2	2	2	1	1	1	2	2	1	11	2	2		1	2	2	0	1	1	3	0	2	0	2	2	3	1	4	3
LW259	1	18.49	24	22	1	8	26	161	1.61	47	18.13201651	1	1	2	2	1	1	2	2	2	1	11	2	2		1	2	2	0	1	1	3	0	2	0	2	2	3	1	4	3
LW260	1	27.05	22	27	2	3	23	158	1.58	53	21.23057202	1	1	2	2	1	1	2	2	2	1	11	2	2		1	2	2	0	1	1	3	0	2	0	2	2	3	1	4	3
LW261	1	24.81	27	18	1	8	23	160	1.6	58	22.65625	1	1	1	1	1	1	2	2	4	1	11	2	2		1	2	2	0	1	1	3	0	2	0	2	2	3	1	4	3
LW262	1	14.75	22	29	2	4	26	163	1.63	70	26.34649403	1	1	1	1	1	1	2	2	2	1	11	2	2		1	2	2	0	1	1	3	0	2	0	2	2	3	1	4	3
LW263	1	40.29	27	20	1	8	23	161	1.61	60	23.14725512	2	2	2	2	1	1	2	2	2	1	11	2	2		1	2	2	0	1	1	3	0	2	0	2	2	3	1	4	3
LW264	1	22.88	24	25	2	4	24	161	1.61	60	23.14725512	1	1	1	1	1	1	2	2	2	1	11	2	2		1	2	2	0	1	1	3	0	2	0	2	2	3	1	4	3
LW265	1	23.36	22	29	2	4	24	161	1.61	60	23.14725512	1	1	2	2	1	1	2	2	2	1	11	2	2		1	2	2	0	1	1	3	0	2	0	2	2	3	1	4	3
LW266	1	33.7	25	28	2	4	22	161	1.61	56	21.60410478	1	1	1	1	1	1	2	2	2	1	11	2	2		1	2	2	0	1	1	3	0	2	0	2	2	3	1	4	3
LW267	1	14.94	24	18	1	8	24	156	1.56	64	26.29848784	2	2	2	2	1	1	2	2	4	1	11	2	2		1	2	2	0	1	1	3	0	2	0	2	2	3	1	4	3
LW268	1	26.46	27	17	2	4	23	160	1.6	59	23.046875	2	2	2	2	1	1	2	2	2	1	11	2	2		1	2	2	0	1	1	3	0	2	0	2	2	3	1	4	3
LW269	1	83.77	26	20	2	2	23	159	1.59	55	21.75546853	2	2	2	2	1	1	2	2	2	1	11	2	2		1	2	2	0	1	1	3	0	2	0	2	2	3	1	4	3
LW270	1	20.73	25	18	1	8	24	160	1.6	57	22.265625	2	2	2	2	1	1	2	2	2	1	11	2	2		1	2	2	0	1	1	3	0	2	0	2	2	3	1	4	3
LW271	1	26.04	25	16	1	8	21	158	1.58	58	23.23345618	1	1	2	2	1	1	2	2	2	1	11	2	2		1	2	2	0	1	1	3	0	2	0	2	2	3	1	4	3
LW272	1	31.66	27	23	2	2	26	159	1.59	52	20.56880661	2	2	2	2	1	2	2	2	4	1	11	2	2		1	2	2	0	1	1	3	0	2	0	2	2	3	1	4	3
LW273	1	44.63	27	30	2	4	26	158	1.58	49	19.6282647	1	1	2	2	2	2	2	4	4	1	11	2	2		1	2	2	0	1	1	3	0	2	0	2	2	3	1	4	3
LW274	1	18.53	25	30	2	3	26	156	1.56	54	22.18934911	1	1	2	2	1	2	2	4	4	1	11	2	2		1	2	2	0	1	1	3	0	2	0	2	2	3	1	4	3
LW275	1	25.58	25	28	2	4	24	158	1.58	58	23.23345618	2	2	2	2	1	1	2	2	2	1	11	2	2		1	2	2	0	1	1	3	0	2	0	2	2	3	1	4	3
LW276	1	43.46	23	30	2	4	25	160	1.6	63	24.609375	1	1	1	1	1	1	2	2	2	1	11	2	2		1	2	2	0	1	1	3	0	2	0	2	2	3	1	4	3
LW277	1	36.05	23	16	1	8	21	158	1.58	58	23.23345618	1	1	2	2	1	1	2	2	2	1	11	2	2		1	2	2	0	1	1	3	0	2	0	2	2	3	1	4	3
LW278	1	15.66	27	24	2	2	24	168	1.68	56	19.84126984	2	2	2	2	1	1	2	2	4	1	11	2	2		1	2	2	0	1	1	3	0	2	0	2	2	3	1	4	3
LW279	1	15.15	25	28	2	4	24	161	1.61	64	24.69040546	1	1	2	2	1	1	2	2	1	1	11	2	2		1	2	2	0	1	1	3	0	2	0	2	2	3	1	4	3
LW280	1	37.18	25	16	1	8	19	155	1.55	48	19.97918835	2	2	2	2	1	1	2	2	4	1	11	2	2		1	2	2	0	1	1	3	0	2	0	2	2	3	1	4	3
LW281	1	19.38	26	48	2	4	24	158	1.58	61	24.43518667	2	2	1	1	1	1	2	2	2	1	11	2	2		1	2	2	0	1	1	3	0	2	0	2	2	3	1	4	3
LW282	1	67.09	26	19	2	1	22	154	1.54	49	20.66115702	2	2	2	2	2	2	2	2	4	1	11	2	2		1	2	2	0	1	1	3	0	2	0	2	2	3	1	4	3
LW283	1	85.78	23	20	1	8	27	170	1.7	71	24.56747405	1	1	2	2	2	2	2	2	4	1	11	2	2		1	2	2	0	1	1	3	0	2	0	2	2	3	1	4	3
LW284	1	43.46	22	29	2	4	26	165	1.65	58	21.30394858	2	2	2	2	1	1	2	2	4	1	11	2	2		1	2	2	0	1	1	3	0	2	0	2	2	3	1	4	3
LW285	1	36.05	27	24	2	1	24	160	1.6	63	24.609375	3	2	2	2	2	2	2	5	1	1	11	2	2		1	2	2	0	1	1	3	0	2	0	2	2	3	1	4	3
LW286	1	15.66	27	28	2	4	26	160	1.6	63	24.609375	1	1	2	2	1	1	2	2	2	1	11	2	2		1	2	2	0	1	1	3	0	2	0	2	2	3	1	4	3
LW287	1	15.15	25	19	2	3	22	160	1.6	48	18.75	2	2	2	2	1	1	2	2	2	1	11	2	2		1	2	2	0	1	1	3	0	2	0	2	2	3	1	4	3
MG001	2	10.91	27	23	1	8	28	160	1.6	74	28.90625	2	2	2	2	1	1	2	5	2	2	11	2	2		1	1	1	2	2	0	3	0	2	0	2	2	3	1	5	3
MG002	2	54.51	25	26	2	1	33	162	1.62	78	29.7210791	2	2	3	2	1	1	2	5	1	2	11	1	1	2	1	1	2	0	1	1	3	0	2	0	2	2	1	3	6	2
MG003	2	26.81	27	42	2	4	32	160	1.6	80	31.25	2	2	2	2	1	1	2	2	2	2	11	1	2		1	2	1	2	1	2	3	0	2	0	2	2	2	2	8	2
MG004	2	20.29	25	19	1	8	23	150	1.5	57	25.33333333	2	2	1	1	1	1	2	2	2	2	11	2	2		1	2	2	0	2	0	3	0	2	0	2	2	3	1	3	3
MG005	2	23.58	25	20	2	2	19	150	1.5	50	22.22222222	2	2	2	2	1	1	2	2	2	2	11	1	2		1	2	1	2	1	2	2	2	2	0	3	3	2	2	11	1
MG006	2	14.31	25	18	1	8	25	160	1.6	66	25.78125	2	2	2	2	1	1	2	2	2	2	11	2	1	2	1	1	2	0	1	1	3	0	2	0	2	2	2	2	5	3
MG007	2	36.93	27	16	1	8	24	140	1.4	50	25.51020408	2	2	2	2	1	1	2	2	2	2	11	2	2		1	1	2	0	2	0	3	0	2	0	2	2	3	1	3	3
MG008	2	11.99	26	18	1	8	26	150	1.5	56	24.88888889	2	2	3	2	1	1	2	2	2	2	11	2	2		1	1	2	0	2	0	3	0	2	0	2	2	3	1	3	3
MG009	2	52.15	27	33	2	4	26	170	1.7	70	24.22145329	2	2	2	2	1	1	2	2	2	2	11	2	1	2	1	1	2	0	1	1	4	0	2	0	2	2	3	1	4	3
MG010	2	26.44	25	24	1	8	31	170	1.7	60	20.76124567	3	2	3	2	1	1	2	2	1	2	11	2	1	2	1	2	2	0	1	1	1	2	2	0	3	3	2	2	8	2
MG011	2	21.88	27	26	2	4	30	160	1.6	70	27.34375	2	2	2	2	1	1	2	2	2	2	11	2	2		1	2	2	0	1	1	3	0	2	0	2	2	3	1	4	3
MG012	2	31.73	27	24	2	1	29	164	1.64	60	22.30814991	3	2	3	2	1	1	2	2	6	1	4	1	1	2	1	1	2	0	1	1	3	0	2	0	2	2	3	1	4	3
MG013	2	14.13	27	31	2	4	28	152	1.52	55	23.80540166	2	2	2	2	1	1	2	2	2	2	11	2	1	2	1	1	2	0	2	0	3	0	2	0	2	2	1	3	5	3
MG014	2	56.54	23	28	2	3	28	160	1.6	59	23.046875	2	2	2	2	1	1	2	2	2	2	11	2	2		1	2	1	2	1	2	2	2	1	2	2	2	1	3	13	1
MG015	2	20.75	26	30	2	4	27	140	1.4	55	28.06122449	2	2	2	2	1	1	2	2	1	2	11	2	2		1	2	1	2	1	2	1	2	2	0	3	3	2	2	11	1
MG016	2	21.64	24	32	2	4	29	154	1.54	60	25.29937595	2	2	2	2	1	1	2	2	2	2	11	2	2		1	2	1	2	1	2	3	0	2	0	2	2	2	2	8	2
MG017	2	34.34	26	29	2	4	29	150	1.5	66	29.33333333	2	2	2	2	1	1	2	2	2	2	4	2	1	1	1	2	1	2	1	2	3	0	2	0	3	3	2	2	9	2
MG018	2	16	24	28	2	3	29	156	1.56	70	28.76397107	2	2	4	2	1	1	2	5	1	1	11	1	1	2	1	1	1	2	1	2	3	0	2	0	2	2	1	3	9	2
MG019	2	24.41	26	20	1	8	27	152	1.52	67	28.99930748	3	2	3	2	1	1	2	2	1	1	11	1	2		1	2	2	0	1	1	2	2	1	2	2	2	3	1	8	2
MG021	2	19.3	24	28	2	4	31	158	1.58	63.5	25.43662875	1	1	2	2	1	1	2	2	2	2	11	2	2		1	2	1	2	1	2	3	0	2	0	2	2	1	3	9	2
MG022	2	19.18	27	25	2	2	31	160	1.6	73	28.515625	4	2	4	2	1	1	2	5	1	2	11	2	2		1	2	1	2	1	2	1	2	1	2	2	2	1	3	13	1
MG023	2	43.31	24	17	1	8	31	170	1.7	80	27.6816609	2	2	3	2	1	1	2	2	6	2	11	2	2		1	2	1	2	1	2	2	2	2	0	3	3	2	2	11	1
MG024	2	38.89	24	35	2	4	29	153	1.53	60	25.6311675	2	2	3	2	2	1	2	2	2	2	11	2	1	1	1	1	2	0	1	1	3	0	2	0	2	2	2	2	5	3
MG025	2	65.71	25	37	2	4	30	170	1.7	69	23.87543253	2	2	2	2	1	1	2	2	2	2	11	2	2		1	2	2	0	1	1	1	2	2	0	3	3	2	2	8	2
MG026	2	15.96	25	21	2	3	31	150	1.5	60	26.66666667	1	1	2	2	1	1	2	2	2	2	11	2	2		2	2	2	0	1	1	3	0	2	0	2	2	3	1	4	3
MG027	2	40.65	23	34	2	4	30	158	1.58	64	25.63691716	3	2	3	2	1	1	2	5	6	2	11	2	2		1	1	2	0	1	1	1	2	2	0	3	3	2	2	8	2
MG028	2	30.73	27	19	1	8	26	162	1.62	74	28.1969212	2	2	3	2	1	1	2	2	1	2	11	2	1	2	1	1	2	0	1	1	3	0	1	2	1	1	3	1	5	3
MG029	2	13.05	26	23	2	2	32	158	1.58	70	28.04037814	2	2	2	2	1	1	2	2	2	2	11	2	2		1	2	2	0	2	0	3	0	2	0	2	2	3	1	3	3
MG030	2	20.49	23	18	1	8	25	160	1.6	66	25.78125	2	2	3	2	1	1	2	2	2	2	11	2	2		1	2	2	0	1	1	3	0	2	0	2	2	3	1	4	3
MG031	2	21.29	22	32	2	4	29	150	1.5	55	24.44444444	2	2	2	2	1	1	2	2	2	2	11	2	2		1	2	2	0	1	1	3	0	2	0	2	2	3	1	4	3
MG032	2	32.39	27	38	2	4	28	151	1.51	87	38.15622122	2	2	3	2	1	1	2	5	6	1	11	1	1	2	1	1	2	0	1	1	3	0	2	0	2	2	3	1	4	3
MG033	2	21.8	25	21	1	8	29	158	1.58	59	23.63403301	2	2	3	2	1	1	2	2	2	2	11	2	2		1	1	2	0	1	1	1	2	1	2	2	2	3	1	8	2
MG034	2	10.17	25	17	1	8	27	160	1.6	59	23.046875	2	2	3	2	1	1	2	2	2	2	11	2	2		1	1	2	0	1	1	3	0	2	0	2	2	3	1	4	3
MG035	2	53.26	25	29	2	4	38	151	1.51	65	28.5075216	2	2	2	2	1	1	2	2	2	2	11	2	1	2	1	1	2	0	1	1	3	0	2	0	2	2	2	2	5	3
MG036	2	20.68	23	24	1	8	29	163	1.63	58	21.8299522	3	2	3	2	1	1	2	5	1	2	11	2	1	2	1	2	1	2	1	2	2	2	1	2	2	2	1	3	13	1
MG037	2	33.25	27	20	2	3	29	158	1.58	56	22.43230252	1	1	2	2	1	1	2	2	2	2	11	2	2		1	1	2	0	1	1	3	0	2	0	2	2	1	3	6	2
MG038	2	11.28	25	36	2	3	31	165	1.65	65	23.87511478	2	2	2	2	1	1	2	2	2	2	11	2	1	1	1	1	1	2	2	0	3	0	2	0	2	2	3	1	5	3
MG039	2	16.61	27	30	2	4	34	162	1.62	82	31.24523701	2	2	2	2	1	1	2	2	2	2	11	2	2		2	2	1	2	2	0	3	0	2	0	2	2	3	1	5	3
MG040	2	8.08	24	19	1	8	32	155	1.55	70	29.13631634	2	2	2	2	2	1	2	2	2	2	11	2	2		1	2	1	2	1	2	1	2	1	2	2	2	3	1	11	1
MG041	2	28.47	27	30	2	4	33	160	1.6	62	24.21875	2	2	2	2	1	1	2	2	2	2	11	2	2		2	2	2	0	1	1	1	2	2	0	3	3	2	2	8	2
MG042	2	22.96	23	25	2	2	40	170	1.7	90	31.14186851	3	2	4	2	1	1	2	6	6	2	11	2	2		1	1	1	2	1	2	1	2	1	2	2	2	1	3	13	1
MG043	2	16.27	24	21	2	1	29	155	1.55	60	24.97398543	3	2	2	2	1	1	2	2	2	2	4	2	2		1	1	1	2	1	2	1	2	1	2	2	2	3	1	11	1
MG044	2	14.83	25	40	2	4	30	160	1.6	60	23.4375	2	2	2	2	1	1	2	2	2	2	11	2	2		1	2	1	2	2	0	3	0	2	0	2	2	3	1	5	3
MG045	2	32.26	27	36	2	4	33	170	1.7	72	24.91349481	2	2	2	2	2	2	2	2	2	2	11	2	2		1	1	1	2	2	0	2	2	2	0	3	3	2	2	9	2
MG046	2	18.57	27	19	2	1	29	155	1.55	56	23.30905307	2	2	2	2	1	1	2	2	2	2	11	2	2		1	1	1	2	2	0	3	0	2	0	2	2	3	1	5	3
MG047	2	16.62	27	23	2	1	34	170	1.7	80	27.6816609	3	2	2	2	1	1	2	6	2	2	11	2	1	2	1	1	1	2	1	2	1	2	1	2	2	2	1	3	13	1
MG048	2	18.26	25	35	2	4	34	165	1.65	66	24.24242424	2	2	2	2	1	1	2	2	2	2	6	2	2		2	2	1	2	2	0	3	0	2	0	2	2	3	1	5	3
MG049	2	31.22	22	22	2	1	34	160	1.6	63	24.609375	3	2	2	2	1	2	2	2	2	2	11	1	2		1	1	1	2	2	0	3	0	2	0	2	2	3	1	5	3
MG050	2	23.16	25	22	2	1	31	150	1.5	60	26.66666667	2	2	2	2	1	1	2	2	2	2	11	2	2		2	2	1	2	1	2	3	0	2	0	3	3	2	2	9	2
MG051	2	9.19	22	33	2	4	32	165	1.65	70	25.71166208	1	1	1	1	1	1	2	2	2	1	11	1	2		1	1	1	2	2	0	3	0	2	0	2	2	3	1	5	3
MG052	2	16.66	24	19	1	8	30	150	1.5	58	25.77777778	2	2	2	2	1	1	2	2	2	2	11	2	2		1	2	1	2	1	2	3	0	2	0	2	2	2	2	8	2
MG053	2	11.12	22	34	2	4	29	163	1.63	68	25.59373706	2	2	2	2	1	2	2	2	2	2	11	2	2		1	1	1	2	2	0	2	2	2	0	3	3	1	3	10	1
MG054	2	29.59	27	35	2	4	31	155	1.55	60	24.97398543	2	2	2	2	1	1	2	5	1	2	11	2	1	1	1	1	1	2	1	2	1	2	2	0	3	3	2	2	11	1
MG055	2	20.9	26	23	1	8	31	168	1.68	72	25.51020408	3	2	3	2	1	1	2	2	6	2	11	2	2		1	2	1	2	1	2	1	2	1	2	2	2	3	1	11	1
MG056	2	17.78	27	18	1	8	30	158	1.58	64	25.63691716	2	2	2	2	1	1	2	2	2	2	11	2	2		1	1	1	2	1	2	3	0	2	0	2	2	2	2	8	2
MG057	2	10.77	27	19	2	2	29	151	1.51	45	19.73597649	1	1	2	2	1	1	2	2	2	2	11	2	2		2	2	1	2	1	2	3	0	2	0	3	3	2	2	9	2
MG058	2	9.13	22	38	2	4	21	165	1.65	60	22.03856749	1	1	2	2	1	1	2	2	2	2	11	2	1	2	1	1	1	2	1	2	3	0	2	0	3	3	2	2	9	2
MG059	2	13.15	26	24	1	8	28	160	1.6	53	20.703125	2	2	2	2	1	1	2	2	2	2	11	2	2		1	1	1	2	1	2	3	0	2	0	2	2	2	2	8	2
MG060	2	86.2	22	34	2	2	24	163	1.63	74	27.85200798	2	2	2	2	2	1	2	2	2	2	11	2	2		1	1	1	2	1	2	2	2	1	2	2	2	3	1	11	1
MG061	2	96.37	25	27	2	2	18	158	1.58	75	30.0432623	2	2	3	2	1	2	2	2	1	2	11	2	1	2	1	1	2	0	1	1	1	2	1	2	2	2	1	3	10	1
MG062	2	14.4	22	24	1	8	30	160	1.6	73	28.515625	4	2	4	2	2	1	2	6	6	2	11	2	1	2	1	2	1	2	1	2	1	2	1	2	2	2	1	3	13	1
MG063	2	10.23	25	25	2	3	30	162	1.62	66	25.1486054	2	2	2	2	1	1	2	2	2	2	11	2	2		1	1	1	2	2	0	3	0	2	0	2	2	3	1	5	3
MG064	2	20.43	26	26	1	8	31	163	1.63	75	28.22838647	3	2	2	2	1	1	2	2	6	2	11	2	2		1	1	1	2	1	2	1	2	1	2	2	2	1	3	13	1
MG065	2	23.21	25	24	2	2	28	167	1.67	65	23.30668005	2	2	2	2	1	1	2	5	6	2	4	1	1	2	1	2	1	2	1	2	1	2	1	2	2	2	1	3	13	1
MG066	2	46.61	25	34	2	4	30	162	1.62	61	23.24340802	2	2	2	2	1	1	2	2	2	2	11	2	1	2	1	1	1	2	1	2	3	0	2	0	3	3	1	3	10	1
MG067	2	17.55	27	26	2	4	28	164	1.64	65	24.1671624	1	1	2	2	1	2	2	2	2	2	11	1	2		1	2	1	2	1	2	3	0	2	0	3	3	1	3	10	1
MG068	2	48.4	22	25	1	8	28	162	1.62	68	25.91068435	3	2	3	2	1	1	2	6	1	2	11	2	1	2	1	1	1	2	1	2	1	2	1	2	2	2	1	3	13	1
MG069	2	12.59	27	25	2	4	29	160	1.6	62	24.21875	2	2	2	2	1	1	2	2	2	2	11	2	2		2	2	1	2	1	2	3	0	1	2	1	1	1	3	10	1
MG070	2	12.28	24	18	2	2	36	159	1.59	62	24.52434635	2	2	2	2	1	1	2	2	2	2	11	2	2		2	2	1	2	1	2	1	2	1	2	2	2	1	3	13	1
MG071	2	58.51	25	32	2	3	36	152	1.52	67	28.99930748	3	2	3	2	1	1	2	2	6	2	11	2	1	2	1	2	1	2	1	2	3	0	2	0	3	3	2	2	9	2
MG072	2	9.19	27	35	2	2	31	155	1.55	60	24.97398543	2	2	1	1	3	2	2	4	4	2	11	2	2		1	1	1	2	1	2	1	2	1	2	2	2	1	3	13	1
MG073	2	16.66	27	23	2	2	31	168	1.68	72	25.51020408	3	2	1	1	3	2	2	4	1	2	11	2	2		1	1	1	2	1	2	1	2	1	2	2	2	1	3	13	1
MG074	2	11.12	27	18	1	8	30	158	1.58	64	25.63691716	2	2	1	1	3	2	2	2	1	2	11	2	2		1	1	1	2	1	2	1	2	1	2	2	2	1	3	13	1
MG075	2	29.59	25	19	1	8	29	151	1.51	45	19.73597649	2	2	1	1	3	2	2	4	4	2	11	2	2		1	1	1	2	1	2	1	2	1	2	2	2	1	3	13	1
MG076	2	20.9	25	38	1	8	21	165	1.65	60	22.03856749	2	2	1	1	3	2	4	4	4	2	11	2	2		1	1	1	2	1	2	1	2	1	2	2	2	1	3	13	1
MG077	2	17.78	27	24	1	8	28	160	1.6	53	20.703125	2	2	1	1	3	2	2	2	1	2	11	2	2		1	1	1	2	1	2	1	2	1	2	2	2	1	3	13	1
MG078	2	10.77	26	34	1	8	24	163	1.63	74	27.85200798	2	2	2	2	3	2	2	2	2	2	11	2	2		1	1	1	2	1	2	1	2	1	2	2	2	1	3	13	1
MG079	2	9.13	27	27	2	3	18	158	1.58	75	30.0432623	3	2	1	1	3	2	2	2	2	2	11	2	2		1	1	1	2	1	2	1	2	1	2	2	2	1	3	13	1
MG080	2	13.15	25	24	1	8	30	160	1.6	73	28.515625	4	2	2	2	3	2	2	2	1	2	11	2	2		1	1	1	2	1	2	1	2	1	2	2	2	1	3	13	1
MG081	2	9.19	27	25	1	8	30	162	1.62	66	25.1486054	2	2	1	1	3	2	2	4	4	2	11	2	2		1	1	1	2	1	2	1	2	1	2	2	2	1	3	13	1
MG082	2	16.66	26	26	2	3	31	163	1.63	75	28.22838647	2	2	1	1	3	2	2	2	1	2	11	2	2		1	1	1	2	1	2	1	2	1	2	2	2	1	3	13	1
MG083	2	11.12	25	24	2	2	28	167	1.67	65	23.30668005	2	2	1	1	2	2	2	4	4	2	11	2	2		1	1	1	2	1	2	1	2	1	2	2	2	1	3	13	1
MG084	2	29.59	27	34	2	2	30	162	1.62	61	23.24340802	2	2	1	1	3	2	2	2	4	2	11	2	2		1	1	1	2	1	2	1	2	1	2	2	2	1	3	13	1
MG085	2	20.9	25	26	2	2	28	164	1.64	65	24.1671624	2	2	1	1	3	2	4	2	2	2	11	2	2		1	1	1	2	1	2	1	2	1	2	2	2	1	3	13	1
MG086	2	17.78	25	25	2	3	28	162	1.62	68	25.91068435	3	2	1	1	3	2	2	2	2	2	11	2	2		1	1	1	2	1	2	1	2	1	2	2	2	1	3	13	1
MG087	2	10.77	26	25	2	3	29	160	1.6	62	24.21875	2	2	1	1	3	2	4	2	2	2	11	2	2		1	1	1	2	1	2	1	2	1	2	2	2	1	3	13	1
MG088	2	9.13	26	18	2	3	36	159	1.59	62	24.52434635	2	2	1	1	3	2	2	2	2	2	11	2	2		1	1	1	2	1	2	1	2	1	2	2	2	1	3	13	1
MG089	2	13.15	26	32	2	3	36	152	1.52	67	28.99930748	3	2	1	1	3	2	2	2	2	2	11	2	2		1	1	1	2	1	2	1	2	1	2	2	2	1	3	13	1
MG090	2	16.27	25	23	1	8	28	160	1.6	74	28.90625	2	2	1	1	3	2	2	2	2	2	11	2	2		1	1	1	2	1	2	1	2	1	2	2	2	1	3	13	1
MG091	2	14.83	24	26	1	8	33	162	1.62	78	29.7210791	3	2	1	1	3	2	1	4	4	2	11	2	2		1	1	1	2	1	2	1	2	1	2	2	2	1	3	13	1
MG092	2	32.26	26	42	1	8	32	160	1.6	80	31.25	2	2	1	1	3	2	2	4	4	2	11	2	2		1	1	1	2	1	2	1	2	1	2	2	2	1	3	13	1
MG093	2	18.57	24	19	1	8	23	150	1.5	57	25.33333333	1	1	1	1	3	2	2	2	4	2	11	2	2		1	1	1	2	1	2	1	2	1	2	2	2	1	3	13	1
MG094	2	16.62	27	20	2	2	19	150	1.5	50	22.22222222	2	2	1	1	3	2	2	4	4	2	11	2	2		1	1	1	2	1	2	1	2	1	2	2	2	1	3	13	1
MG095	2	18.26	24	18	1	8	25	160	1.6	66	25.78125	2	2	1	1	3	2	2	2	2	2	11	2	2		1	1	1	2	1	2	1	2	1	2	2	2	1	3	13	1
MG096	2	31.22	27	16	1	8	24	140	1.4	50	25.51020408	2	2	1	1	3	2	2	2	2	2	11	2	2		1	1	1	2	1	2	1	2	1	2	2	2	1	3	13	1
MG097	2	9.19	22	18	1	8	26	150	1.5	56	24.88888889	3	2	1	1	3	2	2	2	1	2	11	2	2		1	1	1	2	1	2	1	2	1	2	2	2	1	3	13	1
MG098	2	16.66	25	33	1	8	26	170	1.7	70	24.22145329	2	2	1	1	3	2	4	2	4	2	11	2	2		1	1	1	2	1	2	1	2	1	2	2	2	1	3	13	1
MG099	2	11.12	25	20	2	3	29	158	1.58	56	22.43230252	1	1	2	2	1	1	2	2	2	2	11	2	2		1	1	2	0	1	1	3	0	2	0	2	2	1	3	6	2
MG100	2	29.59	25	36	2	3	31	165	1.65	65	23.87511478	2	2	2	2	1	1	2	2	2	2	11	2	1	1	1	1	1	2	2	0	3	0	2	0	2	2	3	1	5	3
MG101	2	20.9	25	30	2	4	34	162	1.62	82	31.24523701	2	2	2	2	1	1	2	2	2	2	11	2	2		2	2	1	2	2	0	3	0	2	0	2	2	3	1	5	3
MG102	2	17.78	24	19	1	8	32	155	1.55	70	29.13631634	2	2	2	2	2	1	2	2	2	2	11	2	2		1	2	1	2	1	2	1	2	1	2	2	2	3	1	11	1
MG103	2	10.77	25	30	2	4	33	160	1.6	62	24.21875	2	2	2	2	1	1	2	2	2	2	11	2	2		2	2	2	0	1	1	1	2	2	0	3	3	2	2	8	2
MG104	2	9.13	27	25	2	2	40	170	1.7	90	31.14186851	3	2	4	2	1	1	2	6	6	2	11	2	2		1	1	1	2	1	2	1	2	1	2	2	2	1	3	13	1
MG104b	2	13.15	25	21	2	1	29	155	1.55	60	24.97398543	3	2	2	2	1	1	4	2	2	2	4	2	2		1	1	1	2	1	2	1	2	1	2	2	2	3	1	11	1
MG105	2	9.19	25	40	2	4	30	160	1.6	60	23.4375	2	2	2	2	1	1	2	2	2	2	11	2	2		1	2	1	2	2	0	3	0	2	0	2	2	3	1	5	3
MG106	2	16.66	25	36	2	4	33	170	1.7	72	24.91349481	2	2	2	2	2	2	2	2	2	2	11	2	2		1	1	1	2	2	0	2	2	2	0	3	3	2	2	9	2
MG107	2	11.12	26	19	2	1	29	155	1.55	56	23.30905307	2	2	2	2	1	1	2	2	2	2	11	2	2		1	1	1	2	2	0	3	0	2	0	2	2	3	1	5	3
MG108	2	29.59	22	23	2	1	34	170	1.7	80	27.6816609	3	2	2	2	1	1	2	6	2	2	11	2	1	2	1	1	1	2	1	2	1	2	1	2	2	2	1	3	13	1
MG109	2	20.9	25	35	2	4	34	165	1.65	66	24.24242424	2	2	2	2	1	1	2	2	2	2	6	2	2		2	2	1	2	2	0	3	0	2	0	2	2	3	1	5	3
MG110	2	17.78	25	22	2	1	34	160	1.6	63	24.609375	3	2	2	2	1	1	2	2	2	2	11	1	2		1	1	1	2	2	0	3	0	2	0	2	2	3	1	5	3
MG111	2	10.77	27	22	2	1	31	150	1.5	60	26.66666667	2	2	2	2	1	1	2	2	2	2	11	2	2		2	2	1	2	1	2	3	0	2	0	3	3	2	2	9	2
MG112	2	9.13	24	33	2	4	32	165	1.65	70	25.71166208	1	1	1	1	1	1	2	2	2	1	11	1	2		1	1	1	2	2	0	3	0	2	0	2	2	3	1	5	3
MG113	2	13.15	27	25	2	2	33	170	1.7	90	31.14186851	3	2	4	2	1	1	2	6	6	2	11	2	2		1	1	1	2	1	2	1	2	1	2	2	2	1	3	13	1
MG114	2	16.27	27	25	2	2	40	160	1.6	90	35.15625	3	2	4	2	1	1	2	6	6	2	11	2	2		1	1	1	2	1	2	1	2	1	2	2	2	1	3	13	1
MG115	2	14.83	22	30	2	4	32	165	1.65	70	25.71166208	1	1	1	1	1	1	2	2	2	1	11	1	2		1	1	1	2	2	0	3	0	2	0	2	2	3	1	5	3
MG116	2	32.26	24	22	2	2	34	160	1.6	63	24.609375	1	1	1	1	1	2	2	2	4	1	11	2	2		1	1	1	2	2	0	3	0	2	0	2	2	3	1	5	3
MG117	2	18.57	27	33	2	4	32	165	1.65	70	25.71166208	1	1	1	1	1	1	2	2	2	1	11	1	2		1	1	1	2	2	0	3	0	2	0	2	2	3	1	5	3
MG118	2	16.62	25	23	2	4	22	165	1.65	60	22.03856749	1	1	1	1	1	2	2	2	2	1	11	2	2		1	1	1	2	2	0	3	0	2	0	2	2	3	1	5	3
MG119	2	18.26	26	24	2	2	40	170	1.7	90	31.14186851	3	2	4	2	1	1	2	2	2	2	11	2	2		1	1	1	2	1	2	3	0	1	2	1	1	1	3	10	1
MG120	2	31.22	23	21	2	2	29	155	1.55	60	24.97398543	2	2	2	2	2	1	2	2	2	2	11	2	2		1	1	2	0	1	1	1	2	1	2	2	2	1	3	10	1
MG121	2	9.19	26	30	2	2	33	160	1.6	62	24.21875	2	2	2	2	2	1	2	2	2	2	11	2	2		1	1	1	2	1	2	3	0	1	2	1	1	1	3	10	1
MG122	2	16.66	26	30	2	2	33	160	1.6	62	24.21875	2	2	2	2	2	1	2	2	2	2	11	2	2		1	1	1	2	1	2	1	2	1	2	2	2	1	3	13	1
MG123	2	11.12	22	23	2	2	22	160	1.6	60	23.4375	2	2	2	2	2	1	2	2	4	2	11	2	2		1	1	2	0	1	1	3	0	1	2	1	1	1	3	7	2
MG124	2	29.59	22	35	2	2	40	165	1.65	90	33.05785124	3	2	4	2	1	1	2	2	2	2	11	2	2		1	1	1	2	1	2	1	2	1	2	2	2	1	3	13	1
MG125	2	20.9	27	25	2	3	40	170	1.7	80	27.6816609	2	2	2	2	1	1	2	2	2	2	11	2	2		1	1	1	2	1	2	3	0	1	2	1	1	1	3	10	1
MG126	2	17.78	24	24	2	2	34	158	1.58	90	36.05191476	3	2	4	2	1	1	2	2	2	2	11	2	2		1	1	1	2	1	2	3	0	1	2	1	1	1	3	10	1
MG127	2	10.77	22	25	2	2	40	170	1.7	63	21.79930796	1	1	1	1	1	1	2	2	2	2	11	2	2		1	1	1	2	1	2	1	2	1	2	2	2	1	3	13	1
MG128	2	9.13	23	20	2	2	36	160	1.6	90	35.15625	3	2	4	2	1	1	2	2	4	2	11	2	2		1	1	1	2	1	2	3	0	1	2	1	1	1	3	10	1
MG129	2	13.15	24	25	2	3	40	170	1.7	70	24.22145329	2	2	2	2	1	1	2	2	2	2	11	2	2		1	1	2	0	1	1	1	2	1	2	2	2	1	3	10	1
MG130	2	9.19	26	25	2	2	34	160	1.6	64	25	3	2	4	2	1	1	2	2	2	2	11	2	2		1	1	1	2	1	2	1	2	1	2	2	2	1	3	13	1
MG131	2	16.66	24	35	2	2	34	165	1.65	66	24.24242424	2	2	2	2	2	2	2	2	2	2	11	2	2		1	1	1	2	2	0	2	2	2	0	3	3	2	2	9	2
MG132	2	11.12	25	19	2	4	29	155	1.55	56	23.30905307	2	2	2	2	2	2	2	2	4	2	11	2	2		1	1	1	2	2	0	2	2	2	0	3	3	2	2	9	2
MG133	2	29.59	27	23	2	4	22	170	1.7	60	20.76124567	2	2	2	2	1	2	2	2	2	2	11	2	2		1	1	1	2	2	0	2	2	2	0	3	3	2	2	9	2
MG134	2	20.9	27	19	2	4	32	155	1.55	60	24.97398543	2	2	2	2	2	2	2	2	2	2	11	2	2		1	1	2	0	1	1	3	0	1	2	1	1	3	1	5	3
MG135	2	17.78	27	24	2	2	26	157	1.57	56	22.7189744	1	1	2	2	1	2	2	2	2	2	11	2	2		1	1	1	2	2	0	2	2	2	0	3	3	2	2	9	2
MG136	2	10.77	25	21	2	4	29	155	1.55	70	29.13631634	2	2	2	2	1	2	2	2	2	2	11	2	2		1	1	2	0	1	1	3	0	2	0	2	2	3	1	4	3
MG137	2	9.13	26	25	2	3	34	160	1.6	64	25	2	2	2	2	2	2	2	2	2	2	11	2	2		1	1	1	2	2	0	2	2	2	0	3	3	2	2	9	2
MG138	2	13.15	23	30	2	4	33	160	1.6	62	24.21875	2	2	2	2	2	2	4	2	2	2	11	2	2		1	1	1	2	1	2	3	0	1	2	1	1	3	1	8	2
MG139	2	16.27	27	25	2	4	33	158	1.58	64	25.63691716	1	1	2	2	1	2	2	2	2	2	11	2	2		1	1	1	2	2	0	3	0	2	0	2	2	3	1	5	3
MG140	2	14.83	25	21	1	8	29	155	1.55	60	24.97398543	2	2	2	2	2	2	2	2	4	2	11	2	2		1	1	1	2	2	0	2	2	2	0	3	3	2	2	9	2
MG141	2	32.26	25	22	1	8	29	158	1.58	60	24.03460984	2	2	2	2	1	2	2	2	2	2	11	2	2		1	1	1	2	2	0	3	0	2	0	2	2	3	1	5	3
MG142	2	18.57	27	35	1	8	34	165	1.65	66	24.24242424	2	2	2	2	2	2	4	2	2	2	11	2	2		1	1	1	2	2	0	3	0	2	0	2	2	3	1	5	3
MG143	2	16.62	24	30	1	8	33	160	1.6	62	24.21875	2	2	2	2	2	2	2	2	2	2	11	2	2		1	1	1	2	1	2	3	0	1	2	1	1	3	1	8	2
MG144	2	18.26	22	20	1	8	29	158	1.58	56	22.43230252	2	2	2	2	2	2	2	2	2	2	11	2	2		1	1	1	2	2	0	3	0	2	0	2	2	3	1	5	3
MG145	2	31.22	27	33	2	4	32	165	1.65	70	25.71166208	1	1	1	1	2	2	2	2	2	2	11	2	2		1	1	2	0	1	1	2	2	1	2	2	2	3	1	8	2
MG146	2	23.21	23	22	2	4	29	155	1.55	56	23.30905307	2	2	2	2	2	2	2	2	2	2	11	2	2		1	1	1	2	2	0	3	0	2	0	2	2	3	1	5	3
MG147	2	46.61	27	21	2	3	36	155	1.55	60	24.97398543	2	2	2	2	2	2	2	2	2	2	11	2	2		1	1	1	2	2	0	2	2	2	0	3	3	2	2	9	2
MG148	2	17.55	24	23	2	4	22	158	1.58	60	24.03460984	2	2	2	2	2	2	2	2	2	2	11	2	2		1	1	2	0	1	1	2	2	2	0	3	3	2	2	8	2
MG149	2	48.4	22	36	2	4	33	170	1.7	65	22.49134948	2	2	2	2	2	2	2	2	2	2	11	2	2		1	1	1	2	2	0	2	2	2	0	3	3	2	2	9	2
MG150	2	12.59	27	22	2	4	29	158	1.58	60	24.03460984	2	2	2	2	2	2	2	2	2	2	11	2	2		1	1	1	2	1	2	3	0	2	0	2	2	2	2	8	2
MG152	2	12.28	25	24	2	4	26	157	1.57	60	24.34175829	2	2	2	2	2	2	2	2	2	2	11	2	2		1	1	1	2	1	2	3	0	2	0	2	2	2	2	8	2
MG153	2	58.51	26	19	2	2	29	155	1.55	70	29.13631634	1	1	3	2	2	2	2	2	2	2	11	2	2		1	1	1	2	2	0	2	2	1	2	2	2	3	1	9	2
MG154	2	9.19	25	33	2	4	29	158	1.58	70	28.04037814	2	2	2	2	2	2	2	2	2	2	11	2	2		1	1	1	2	1	2	3	0	2	0	2	2	2	2	8	2
MG155	2	16.66	27	27	2	4	25	156	1.56	57	23.42209073	2	2	2	2	2	2	2	2	2	2	11	2	2		1	1	1	2	2	0	3	0	2	0	2	2	3	1	5	3
MG156	2	11.12	25	30	2	4	33	160	1.6	62	24.21875	2	2	2	2	2	2	2	2	2	2	11	2	2		1	1	1	2	2	0	3	0	2	0	2	2	3	1	5	3
MG157	2	29.59	25	20	2	4	34	158	1.58	56	22.43230252	2	2	3	2	2	2	2	2	4	2	11	2	2		1	1	1	2	2	0	3	0	2	0	2	2	3	1	5	3
MG158	2	20.9	27	25	2	4	34	160	1.6	56	21.875	1	1	2	2	2	2	2	2	2	2	11	2	2		1	1	2	0	1	1	2	2	1	2	2	2	3	1	8	2
MG159	2	23.21	25	23	1	8	34	160	1.6	63	24.609375	2	2	2	2	2	2	2	2	2	2	11	2	2		1	1	1	2	2	0	2	2	2	0	3	3	2	2	9	2
MG160	2	46.61	27	36	1	8	33	170	1.7	56	19.37716263	2	2	2	2	2	2	2	2	2	2	11	2	2		1	1	1	2	2	0	2	2	2	0	3	3	2	2	9	2
MG161	2	17.55	24	22	1	8	29	158	1.58	60	24.03460984	2	2	2	2	2	2	2	2	2	2	11	2	2		1	1	1	2	2	0	3	0	2	0	2	2	3	1	5	3
MG162	2	48.4	23	20	2	4	23	153	1.53	54	23.06805075	1	1	2	2	2	2	2	2	2	2	11	2	2		1	1	1	2	2	0	3	0	2	0	2	2	3	1	5	3
MG163	2	12.59	25	24	2	4	40	170	1.7	90	31.14186851	2	2	2	2	2	2	2	2	2	2	11	2	2		1	1	1	2	2	0	2	2	2	0	3	3	2	2	9	2
MG164	2	12.28	26	29	2	4	25	157	1.57	54	21.90758246	2	2	2	2	2	2	2	2	2	2	11	2	2		1	1	1	2	2	0	3	0	2	0	2	2	3	1	5	3
MG165	2	58.51	25	20	2	4	29	158	1.58	56	22.43230252	2	2	2	2	2	2	2	2	2	2	11	2	2		1	1	1	2	2	0	3	0	2	0	2	2	3	1	5	3
MG166	2	9.19	27	22	2	4	24	158	1.58	60	24.03460984	1	1	3	2	2	1	2	2	2	2	11	2	2		1	1	2	0	1	1	3	0	2	0	2	2	3	1	4	3
MG167	2	16.66	27	22	2	3	29	158	1.58	60	24.03460984	2	2	2	2	2	2	2	2	2	2	11	2	2		1	1	1	2	2	0	3	0	2	0	2	2	3	1	5	3
MG168	2	11.12	23	36	2	4	34	170	1.7	72	24.91349481	2	2	2	2	2	1	2	2	2	2	11	2	2		1	1	1	2	1	2	3	0	2	0	2	2	2	2	8	2
MG169	2	29.59	24	24	2	4	40	158	1.58	70	28.04037814	2	2	2	2	2	2	2	2	2	2	11	2	2		1	1	1	2	1	2	3	0	2	0	2	2	2	2	8	2
MG170	2	20.9	27	24	1	8	34	160	1.6	63	24.609375	2	2	2	2	2	1	2	2	2	2	11	2	2		1	1	1	2	2	0	3	0	2	0	2	2	3	1	5	3
MG171	2	9.19	22	22	2	4	24	158	1.58	60	24.03460984	1	1	2	2	2	2	2	2	2	2	11	2	2		1	1	1	2	1	2	3	0	2	0	2	2	2	2	8	2
MG172	2	16.66	24	33	2	4	32	165	1.65	70	25.71166208	2	2	2	2	2	2	2	2	2	2	11	2	2		1	1	1	2	2	0	2	2	2	0	3	3	2	2	9	2
MG173	2	11.12	27	33	2	4	30	165	1.65	70	25.71166208	1	1	2	2	1	1	2	2	2	1	11	1	2		1	1	1	2	1	2	3	0	2	0	2	2	2	2	8	2
MG174	2	29.59	27	25	2	4	32	165	1.65	70	25.71166208	1	1	1	1	1	1	2	2	2	1	11	1	2		1	1	1	2	2	0	3	0	2	0	2	2	3	1	5	3
NY001	1	44.11	27	20	1	8	26	150	1.5	58	25.77777778	2	2	2	2	1	1	2	4	4	2	11	2	2		1	1	2	0	1	1	3	0	1	2	1	1	3	1	5	3
NY002	1	15.46	27	28	2	4	24	156	1.56	86	35.33859303	1	1	2	2	1	2	2	5	4	1	7	1	2		1	1	1	2	1	2	3	0	1	2	1	1	1	3	10	1
NY003	1	35.7	24	18	1	8	27	150	1.5	68	30.22222222	3	2	4	2	2	2	2	5	6	2	11	2	2		1	1	1	2	1	2	3	0	1	2	1	1	1	3	10	1
NY004	1	20.61	24	22	1	8	24	156	1.56	70	28.76397107	1	1	1	1	2	1	2	2	4	2	11	2	1	2	1	1	1	2	1	2	3	0	2	0	3	3	2	2	9	2
NY005	1	19.73	27	24	2	2	25	158	1.58	62	24.8357635	2	2	2	2	2	1	2	2	2	2	11	2	1	1	1	1	1	2	1	2	3	0	2	0	3	3	2	2	9	2
NY006	1	9.56	27	25	2	3	26	160	1.6	49	19.140625	1	1	1	1	1	1	2	2	4	2	11	2	2		1	1	1	2	1	2	3	0	2	0	2	2	2	2	8	2
NY007	1	9.94	24	18	2	3	28	153	1.53	56	23.922423	1	1	1	1	1	1	4	2	4	2	11	2	1	1	1	1	1	2	1	2	3	0	2	0	3	3	2	2	9	2
NY008	1	11.64	26	25	2	3	25	158	1.58	56	22.43230252	1	1	2	2	2	2	2	2	2	2	11	2	1	2	1	1	2	0	2	0	3	0	2	0	2	2	3	1	3	3
NY009	1	32.98	24	21	2	1	30	157	1.57	71	28.80441397	2	2	3	2	1	1	1	2	2	2	11	2	2		1	1	1	2	1	2	3	0	1	2	1	1	3	1	8	2
NY010	1	8.42	23	18	1	8	28	140	1.4	57	29.08163265	1	1	1	1	1	1	2	4	4	2	11	2	2		1	1	1	2	1	2	3	0	2	0	2	2	2	2	8	2
NY011	1	25.61	23	26	2	4	28	156	1.56	55	22.60026298	2	2	2	2	1	2	2	2	2	2	11	2	2		1	1	1	2	1	2	3	0	2	0	3	3	1	3	10	1
NY012	1	13.74	25	25	2	4	27	160	1.6	61	23.828125	2	2	2	2	1	1	2	2	2	2	11	2	2		1	1	2	0	1	1	3	0	2	0	2	2	3	1	4	3
NY013	1	10.13	27	29	2	4	32	162	1.62	80	30.48315806	2	2	2	2	1	2	2	4	4	2	11	2	1	2	1	1	1	2	1	2	3	0	1	2	1	1	3	1	8	2
NY014	1	10.75	25	21	2	2	25	162	1.62	56	21.33821064	2	2	2	2	1	1	2	2	4	2	11	2	2		1	1	1	2	1	2	3	0	2	0	2	2	2	2	8	2
NY015	1	13.74	24	28	2	3	30	160	1.6	76	29.6875	2	2	2	2	1	2	2	2	4	2	5	2	2		1	1	1	2	1	2	3	0	2	0	3	3	2	2	9	2
NY016	1	47.07	25	21	2	1	29	153	1.53	64	27.339912	1	1	2	2	1	1	2	2	4	2	11	1	2		1	1	2	0	1	1	3	0	2	0	2	2	3	1	4	3
NY017	1	21.3	27	17	1	8	29	159	1.59	69	27.29322416	2	2	2	2	1	1	2	2	2	2	11	2	1	2	1	1	2	0	1	1	3	0	2	0	2	2	2	2	5	3
NY018	1	27.63	25	29	2	2	25	157	1.57	54	21.90758246	1	1	1	1	1	1	2	2	2	2	11	2	2		1	1	1	2	1	2	3	0	2	0	2	2	2	2	8	2
NY019	1	13.48	23	25	2	3	32	161	1.61	74	28.54828132	2	2	2	2	1	2	2	2	4	2	4	1	1	1	1	1	1	2	1	2	3	0	1	2	2	2	3	1	9	2
NY020	1	20.28	23	17	1	8	27	154	1.54	64	26.98600101	2	2	2	2	2	2	2	2	2	2	11	2	1	1	1	1	2	0	2	0	3	0	2	0	2	2	3	1	3	3
NY021	1	12.49	27	41	2	4	25	160	1.6	52	20.3125	1	1	1	1	1	1	2	2	2	2	11	2	2		1	1	1	2	1	2	3	0	2	0	2	2	2	2	8	2
NY022	1	10.3	25	23	2	2	26	157	1.57	61	24.74745426	2	2	2	2	1	1	2	4	4	2	11	2	2		1	1	2	0	1	1	3	0	2	0	2	2	3	1	4	3
NY023	1	2.07	25	29	2	3	28	161	1.61	68	26.2335558	1	1	2	2	1	1	2	4	4	2	11	2	2		1	1	1	2	1	2	3	0	2	0	2	2	2	2	8	2
NY024	1	14.23	23	18	1	8	25	161	1.61	60	23.14725512	2	2	3	2	1	1	2	2	2	2	11	2	2		1	1	1	2	1	2	3	0	2	0	2	2	2	2	8	2
NY025	1	25.39	27	41	2	4	25	158	1.58	60	24.03460984	2	2	2	2	1	1	2	2	2	2	11	2	1	1	1	1	2	0	1	1	3	0	2	0	2	2	2	2	5	3
NY026	1	22.35	25	20	1	8	23	153	1.53	54	23.06805075	2	2	2	2	1	1	2	2	2	2	11	2	1	1	1	1	2	0	1	1	3	0	2	0	2	2	2	2	5	3
NY027	1	9.37	27	39	2	4	25	162	1.62	61	23.24340802	2	2	2	2	1	2	2	2	4	2	11	2	1	1	1	1	1	2	1	2	1	2	2	0	3	3	2	2	11	1
NY028	1	18.88	25	31	2	4	26	159	1.59	69	27.29322416	2	2	2	2	2	2	2	5	2	2	11	2	2		1	1	2	0	1	1	3	0	2	0	2	2	3	1	4	3
NY029	1	42.72	25	21	2	4	25	157	1.57	64	25.96454217	2	2	2	2	1	1	2	4	4	2	11	2	2		1	1	2	0	1	1	3	0	2	0	2	2	3	1	4	3
NY030	1	18.32	27	21	2	2	25	161	1.61	63	24.30461788	2	2	3	2	1	2	2	2	4	1	11	2	2		1	1	1	2	1	2	3	0	2	0	2	2	2	2	8	2
NY031	1	13.06	27	22	1	8	27	160	1.6	65	25.390625	2	2	2	2	1	1	2	2	2	2	11	2	2		1	1	2	0	1	1	3	0	2	0	2	2	1	3	6	2
NY032	1	11.85	25	24	1	8	26	157	1.57	60	24.34175829	2	2	2	2	1	1	2	2	2	2	11	2	2		1	1	2	0	1	1	2	2	2	0	3	3	2	2	8	2
NY033	1	21.41	22	20	1	8	26	162	1.62	65	24.76756592	2	2	2	2	1	2	2	2	4	2	11	2	1	2	1	1	2	0	1	1	2	2	2	0	3	3	2	2	8	2
NY034	1	15.41	27	25	2	4	25	158	1.58	64	25.63691716	2	2	2	2	1	2	2	2	2	2	11	2	2		1	1	1	2	1	2	3	0	2	0	3	3	1	3	10	1
NY035	1	11.42	23	21	2	2	27	160	1.6	59	23.046875	3	2	3	2	2	1	2	2	4	2	11	2	2		1	1	2	0	1	1	3	0	2	0	2	2	1	3	6	2
NY036	1	12.5	25	18	1	8	25	157	1.57	56	22.7189744	2	2	3	2	1	1	1	2	4	2	11	2	2		1	1	1	2	1	2	3	0	2	0	2	2	2	2	8	2
NY037	1	12.43	26	24	2	3	27	155	1.55	62	25.80645161	2	2	2	2	1	1	2	2	4	2	11	2	2		2	1	2	0	1	1	3	0	2	0	2	2	3	1	4	3
NY038	1	23.2	27	20	1	8	25	159	1.59	58	22.94213045	2	2	2	2	1	1	2	2	2	2	11	2	2		1	1	2	0	1	1	3	0	2	0	2	2	3	1	4	3
NY039	1	7.67	27	36	2	4	25	162	1.62	59	22.48132907	2	2	2	2	1	2	2	2	1	2	4	2	2		1	1	1	2	1	2	3	0	2	0	3	3	2	2	9	2
NY040	1	19.66	22	17	1	8	25	156	1.56	57	23.42209073	1	1	1	1	2	2	1	2	2	2	11	2	2		1	1	2	0	1	1	3	0	2	0	2	2	2	2	5	3
NY041	1	22.64	27	25	2	2	25	159	1.59	68	26.89767019	2	2	2	2	1	1	2	2	4	2	4	1	2		1	1	2	0	1	1	3	0	2	0	2	2	2	2	5	3
NY042	1	13.65	27	32	2	4	26	154	1.54	58	24.45606342	2	2	2	2	2	2	2	2	4	2	11	2	1	2	1	1	2	0	1	1	3	0	2	0	2	2	2	2	5	3
NY043	1	15.51	27	27	2	4	25	163	1.63	72	27.09925101	1	1	1	1	2	2	2	2	2	2	11	2	2		1	2	1	2	1	2	1	2	1	2	2	2	1	3	13	1
NY044	1	23.93	25	21	2	2	28	160	1.6	60	23.4375	2	2	2	2	1	1	1	4	4	2	11	2	2		1	1	1	2	1	2	3	0	1	2	1	1	3	1	8	2
NY045	1	13.12	25	18	1	8	22	158	1.58	62	24.8357635	1	1	2	2	1	1	2	2	4	2	11	2	2		1	1	1	2	1	2	3	0	2	0	3	3	2	2	9	2
NY046	1	7.76	25	24	1	8	25	160	1.6	70	27.34375	1	1	1	1	1	1	2	2	4	2	11	2	2		2	1	1	2	1	2	3	0	2	0	2	2	2	2	8	2
NY047	1	9.67	27	20	1	8	27	155	1.55	68	28.30385016	3	2	3	2	1	1	2	2	4	2	11	2	2		1	1	1	2	1	2	3	0	2	0	2	2	2	2	8	2
NY048	1	13.75	24	23	2	3	23	163	1.63	58	21.8299522	2	2	2	2	1	1	2	2	4	2	11	2	2		1	1	2	0	1	1	3	0	2	0	2	2	3	1	4	3
NY049	1	25.02	25	20	2	2	24	158	1.58	52	20.82999519	2	2	2	2	1	1	2	2	4	2	11	2	2		1	1	1	2	1	2	3	0	2	0	2	2	2	2	8	2
NY050	1	40.53	27	20	2	2	26	163	1.63	59	22.20633069	1	1	1	1	1	1	2	2	4	2	11	2	1	1	1	1	1	2	1	2	3	0	2	0	3	3	2	2	9	2
NY051	1	8.66	24	18	2	2	25	150	1.5	55	24.44444444	1	1	2	2	2	1	2	2	4	2	11	2	2		1	1	1	2	1	2	3	0	2	0	2	2	2	2	8	2
NY052	1	13.77	25	18	1	8	25	154	1.54	56	23.61275089	2	2	1	1	1	1	2	2	4	2	11	2	2		1	1	1	2	1	2	3	0	2	0	2	2	2	2	8	2
NY053	1	11.28	24	35	2	4	30	170	1.7	84	29.06574394	2	2	2	2	1	1	2	5	4	1	11	2	2		1	1	2	0	1	1	3	0	2	0	2	2	1	3	6	2
NY054	1	16.67	25	32	2	2	24	159	1.59	63	24.91990032	1	1	1	1	1	1	2	2	2	2	11	2	2		1	1	1	2	1	2	3	0	2	0	2	2	2	2	8	2
NY055	1	7.55	25	36	2	4	26	160	1.6	52	20.3125	1	1	1	1	1	1	2	2	4	1	11	2	1	1	1	1	1	2	1	2	3	0	2	0	2	2	2	2	8	2
NY056	1	22.16	24	16	1	8	24	150	1.5	57	25.33333333	1	1	1	1	1	1	2	2	4	2	11	2	2		1	1	1	2	1	2	3	0	2	0	2	2	2	2	8	2
NY057	1	26.74	27	25	2	4	28	162	1.62	57	21.71925011	2	2	2	2	1	1	2	2	2	2	11	2	1	1	1	1	1	2	1	2	3	0	1	2	1	1	1	3	10	1
NY058	1	31.49	25	19	2	2	24	150	1.5	52	23.11111111	1	1	1	1	2	1	2	2	4	2	11	2	2		1	1	2	0	1	1	3	0	2	0	2	2	3	1	4	3
NY059	1	8.29	22	20	1	8	32	154	1.54	74	31.20256367	2	2	2	2	1	1	1	4	2	2	11	2	2		1	1	2	0	1	1	3	0	2	0	2	2	2	2	5	3
NY060	1	14.6	27	30	2	4	30	160	1.6	60	23.4375	2	2	2	2	1	1	2	2	2	2	11	2	2		1	1	2	0	1	1	3	0	2	0	2	2	3	1	4	3
NY061	1	8.15	25	29	2	4	29	154	1.54	70	29.51593861	2	2	2	2	2	2	2	2	4	2	11	2	2		1	1	1	2	1	2	3	0	2	0	2	2	2	2	8	2
NY062	1	12.4	24	17	1	8	22	155	1.55	66	27.47138398	2	2	2	2	1	1	2	2	2	2	11	2	1	2	1	1	2	0	1	1	3	0	2	0	2	2	2	2	5	3
NY063	1	15.84	27	20	2	1	26	158	1.58	65	26.03749399	2	2	2	2	1	1	2	2	2	2	11	2	2		1	1	2	0	1	1	3	0	2	0	2	2	3	1	4	3
NY064	1	5.61	27	40	2	4	34	163	1.63	98	36.88509165	1	1	2	2	2	2	2	2	2	1	11	2	1	1	1	1	1	2	1	2	3	0	2	0	2	2	2	2	8	2
NY065	1	10.91	25	27	2	2	32	163	1.63	88	33.12130679	2	2	2	2	1	1	2	2	4	2	11	2	1	2	1	1	1	2	1	2	3	0	2	0	3	3	2	2	9	2
NY066	1	22.42	23	20	2	2	30	158	1.58	55	22.03172568	2	2	2	2	1	1	2	2	2	2	11	2	2		1	1	2	0	1	1	3	0	2	0	2	2	2	2	5	3
NY067	1	11.99	25	25	2	4	28	152	1.52	65	28.13365651	2	2	2	2	1	1	2	2	2	2	11	2	2		1	1	1	2	1	2	3	0	2	0	3	3	2	2	9	2
NY068	1	9.54	27	37	2	4	23	165	1.65	57	20.93663912	2	2	2	2	1	1	2	2	2	2	11	2	2		1	1	2	0	1	1	3	0	2	0	2	2	2	2	5	3
NY069	1	24.21	23	20	1	8	25	153	1.53	58	24.77679525	2	2	2	2	2	1	2	2	2	2	11	2	2		1	1	1	2	1	2	3	0	2	0	2	2	2	2	8	2
NY070	1	11.47	23	18	1	8	29	160	1.6	73	28.515625	1	1	2	2	1	1	2	2	2	2	11	2	2		1	1	2	0	1	1	3	0	2	0	2	2	2	2	5	3
NY071	1	12.79	27	27	2	4	24	158	1.58	62	24.8357635	2	2	2	2	1	1	2	4	4	2	11	2	1	2	1	1	1	2	1	2	3	0	2	0	3	3	2	2	9	2
NY072	1	47.07	27	18	1	8	23	160	1.6	57	22.265625	1	1	2	2	1	1	2	2	2	2	11	2	2		1	1	1	2	1	2	3	0	2	0	3	3	2	2	9	2
NY073	1	8.26	27	17	1	8	22	151	1.51	52	22.80601728	2	2	2	2	1	1	2	2	2	2	11	2	2		2	1	2	0	1	1	3	0	2	0	2	2	2	2	5	3
NY074	1	14.05	22	36	2	4	30	159	1.59	94	37.18207349	2	2	2	2	1	1	2	2	4	2	11	2	2		1	1	2	0	1	1	3	0	2	0	2	2	3	1	4	3
NY075	1	23.71	26	20	2	2	26	154	1.54	61	25.72103221	2	2	2	2	1	1	2	2	2	2	11	2	2		1	1	2	0	1	1	3	0	2	0	2	2	2	2	5	3
NY076	1	7.83	22	30	2	4	30	159	1.59	84	33.22653376	2	2	2	2	1	1	2	5	4	2	11	2	2		1	1	1	2	1	2	3	0	2	0	2	2	1	3	9	2
NY077	1	26.98	27	25	2	4	27	158	1.58	64	25.63691716	1	1	2	2	1	1	2	4	4	1	6	2	2		1	1	1	2	1	2	3	0	1	2	1	1	3	1	8	2
NY078	1	17.41	27	28	2	2	23	152	1.52	57	24.67105263	2	2	2	2	1	1	2	2	2	2	11	2	2		1	1	1	2	1	2	3	0	2	0	2	2	2	2	8	2
NY079	1	17.09	25	35	2	4	32	155	1.55	74	30.8012487	2	2	2	2	1	1	2	2	4	2	11	2	2		1	1	2	0	1	1	3	0	2	0	2	2	3	1	4	3
NY080	1	41.29	24	29	2	2	29	157	1.57	58	23.53036634	2	2	2	2	2	2	2	2	4	2	11	2	2		1	1	2	0	1	1	3	0	2	0	2	2	3	1	4	3
NY081	1	9.12	25	35	2	4	27	161	1.61	53	20.44674202	2	2	2	2	2	2	2	2	2	1	11	2	2		1	1	2	0	1	1	3	0	2	0	2	2	3	1	4	3
NY082	1	8.28	24	18	1	8	28	154	1.54	60	25.29937595	2	2	1	1	2	2	2	2	4	2	11	2	2		1	1	1	2	1	2	3	0	1	2	1	1	3	1	8	2
NY083	1	9.48	23	20	2	3	28	158	1.58	60	24.03460984	2	2	3	2	1	1	2	2	2	2	11	2	2		1	1	1	2	1	2	3	0	2	0	2	2	2	2	8	2
NY084	1	13.62	25	20	2	2	20	152	1.52	42	18.17867036	2	2	2	2	2	1	2	2	2	2	11	2	2		1	1	1	2	1	2	3	0	2	0	3	3	2	2	9	2
NY085	1	12.78	22	18	2	2	23	157	1.57	55	22.31327843	2	2	2	2	1	1	2	2	1	2	11	2	2		1	1	2	0	1	1	3	0	2	0	2	2	2	2	5	3
NY086	1	21.01	26	21	1	8	23	154	1.54	45	18.97453196	2	2	2	2	1	1	2	2	2	2	11	2	2		1	1	1	2	1	2	3	0	2	0	2	2	2	2	8	2
NY087	1	16.83	25	23	2	2	20	154	1.54	56	23.61275089	1	1	2	2	1	1	2	2	2	2	11	2	2		1	1	1	2	1	2	3	0	2	0	3	3	2	2	9	2
NY088	1	15.39	22	25	2	2	32	162	1.62	79	30.10211858	2	2	2	2	1	1	2	2	4	2	11	2	1	1	1	1	1	2	1	2	3	0	2	0	3	3	2	2	9	2
NY089	1	6.75	27	22	2	1	26	163	1.63	60	22.58270917	2	2	2	2	1	1	2	2	2	2	11	2	2		1	1	1	2	1	2	3	0	2	0	3	3	2	2	9	2
NY090	1	9.5	27	35	2	4	28	164	1.64	63	23.42355741	2	2	2	2	2	2	2	2	2	2	11	2	2		1	1	2	0	1	1	3	0	2	0	2	2	2	2	5	3
NY091	1	5.92	27	17	1	8	22	159	1.59	47	18.59103675	2	2	2	2	1	1	2	2	2	2	11	2	2		1	1	2	0	1	1	3	0	2	0	2	2	2	2	5	3
NY092	1	6.66	25	18	1	8	25	158	1.58	60	24.03460984	1	1	1	1	1	1	2	2	2	2	11	2	2		1	1	2	0	1	1	3	0	2	0	2	2	2	2	5	3
NY093	1	32.95	25	26	2	4	28	158	1.58	60	24.03460984	1	1	1	1	2	2	2	2	4	2	11	2	2		1	1	2	0	1	1	3	0	2	0	2	2	3	1	4	3
NY094	1	8.24	24	30	2	4	27	162	1.62	59	22.48132907	2	2	1	1	1	1	2	2	2	2	6	2	2		1	1	1	2	1	2	3	0	2	0	3	3	2	2	9	2
NY095	1	19.67	24	27	2	3	29	163	1.63	62	23.33546614	2	2	2	2	1	1	2	2	2	2	11	2	2		1	1	2	0	1	1	3	0	2	0	2	2	2	2	5	3
NY096	1	11.23	22	18	2	1	26	152	1.52	59	25.5367036	1	1	2	2	2	2	2	2	2	2	11	2	2		1	1	1	2	1	2	3	0	2	0	2	2	2	2	8	2
NY097	1	7.53	25	20	2	1	26	159	1.59	63	24.91990032	2	2	2	2	1	1	2	4	4	2	11	2	2		1	1	2	0	1	1	3	0	2	0	2	2	3	1	4	3
NY098	1	12.48	24	18	1	8	29	159	1.59	65	25.71100827	1	1	2	2	1	1	2	2	2	2	11	2	2		1	1	2	0	1	1	3	0	2	0	2	2	3	1	4	3
NY099	1	8.26	27	17	2	1	27	159	1.59	61	24.12879237	2	2	2	2	1	1	2	2	2	2	11	2	2		1	1	2	0	1	1	3	0	2	0	2	2	3	1	4	3
NY100	1	20.69	25	38	2	4	32	159	1.59	68	26.89767019	2	2	2	2	1	2	2	2	2	2	11	2	2		1	1	2	0	1	1	3	0	2	0	2	2	2	2	5	3
NY101	1	20.27	27	19	2	1	28	159	1.59	59	23.33768443	2	2	2	2	1	1	2	2	2	2	11	2	2		1	1	2	0	1	1	3	0	2	0	2	2	2	2	5	3
NY102	1	7.64	26	24	2	2	29	159	1.59	65	25.71100827	2	2	2	2	1	1	2	2	2	2	11	2	1	2	1	1	2	0	1	1	3	0	2	0	2	2	2	2	5	3
NY103	1	29.28	23	21	2	1	28	156	1.56	57	23.42209073	2	2	2	2	1	1	2	2	1	2	11	2	2		1	1	2	0	1	1	3	0	2	0	2	2	3	1	4	3
NY104	1	20.5	24	28	2	4	29	153	1.53	56	23.922423	1	1	2	2	1	1	2	2	4	2	11	2	2		1	1	1	2	1	2	3	0	2	0	2	2	2	2	8	2
NY105	1	9.11	24	24	2	3	27	158	1.58	58	23.23345618	1	1	2	2	1	1	2	2	2	2	11	2	2		1	1	1	2	1	2	3	0	2	0	2	2	2	2	8	2
NY106	1	15.53	25	40	2	4	27	162	1.62	56	21.33821064	1	1	2	2	1	1	2	2	2	2	11	2	2		1	1	2	0	1	1	3	0	2	0	2	2	3	1	4	3
NY107	1	36.94	24	25	2	2	27	158	1.58	62	24.8357635	2	2	2	2	1	1	2	2	4	2	11	2	2		1	1	2	0	1	1	3	0	2	0	2	2	3	1	4	3
NY108	1	41.05	26	28	2	4	28	158	1.58	62	24.8357635	1	1	2	2	1	1	2	2	2	1	11	2	2		1	1	2	0	1	1	3	0	2	0	2	2	3	1	4	3
NY109	1	20.76	23	39	2	4	35	163	1.63	60	22.58270917	2	2	2	2	1	1	2	2	1	2	11	2	2		1	1	2	0	1	1	3	0	2	0	2	2	3	1	4	3
NY110	1	13.21	27	32	2	4	31	158	1.58	72	28.84153181	1	1	2	2	1	1	2	4	4	2	11	2	2		1	1	2	0	1	1	3	0	2	0	2	2	3	1	4	3
NY111	1	7.07	27	23	2	3	29	158	1.58	72	28.84153181	1	1	2	2	1	1	2	2	4	2	11	2	2		1	1	1	2	2	0	3	0	2	0	2	2	3	1	5	3
NY112	1	16.41	24	28	2	4	29	157	1.57	71	28.80441397	2	2	2	2	1	1	2	2	4	2	11	2	2		1	1	1	2	1	2	3	0	1	2	1	1	1	3	10	1
NY113	1	23.97	27	17	1	8	32	154	1.54	75	31.62421994	2	2	2	2	1	1	2	2	1	2	11	2	1	2	1	1	1	2	1	2	3	0	2	0	3	3	2	2	9	2
NY114	1	5.44	27	19	1	8	28	158	1.58	65	26.03749399	3	2	2	2	1	1	2	2	2	2	11	2	2		1	1	1	2	1	2	3	0	2	0	3	3	2	2	9	2
NY115	1	23.15	22	18	1	8	29	158	1.58	72	28.84153181	2	2	2	2	1	1	2	4	4	2	11	2	2		1	1	2	0	1	1	3	0	2	0	2	2	3	1	4	3
NY116	1	4.91	27	24	2	2	26	158	1.58	59	23.63403301	2	2	2	2	1	1	2	2	2	2	11	2	2		1	1	2	0	1	1	3	0	2	0	2	2	2	2	5	3
NY117	1	12.1	22	20	1	8	27	154	1.54	60	25.29937595	2	2	2	2	1	1	2	2	2	2	11	2	2		1	1	2	0	1	1	3	0	2	0	2	2	3	1	4	3
NY118	1	7.12	24	28	2	4	28	162	1.62	71	27.05380277	2	2	2	2	2	2	2	2	1	1	11	2	1	1	2	2	2	0	1	1	3	0	2	0	2	2	3	1	4	3
NY119	1	22.44	22	22	2	2	27	154	1.54	59	24.87771968	2	2	2	2	2	2	2	2	2	1	11	2	2		1	1	2	0	1	1	3	0	2	0	2	2	3	1	4	3
NY120	1	19.77	24	20	1	8	28	161	1.61	72	27.77670615	3	2	4	2	2	2	2	2	1	2	11	2	2		1	1	2	0	1	1	3	0	2	0	2	2	3	1	4	3
NY121	1	15.3	23	20	2	2	29	154	1.54	58	24.45606342	2	2	2	2	2	2	2	5	4	1	11	2	2		1	1	2	0	1	1	3	0	2	0	2	2	3	1	4	3
NY122	1	10.43	25	18	1	8	25	165	1.65	61	22.40587695	2	2	2	2	2	2	2	2	2	2	11	2	2		1	1	1	2	1	2	3	0	2	0	2	2	2	2	8	2
NY123	1	9	24	17	1	8	27	154	1.54	65	27.40765728	1	1	2	2	1	1	1	2	2	2	11	2	2		1	1	1	2	1	2	3	0	2	0	3	3	2	2	9	2
NY124	1	21.9	22	17	1	8	26	158	1.58	58	23.23345618	2	2	2	2	1	1	1	2	2	2	11	2	1	2	2	2	1	2	1	2	3	0	2	0	3	3	2	2	9	2
NY125	1	29.88	26	25	2	2	31	161	1.61	68	26.2335558	1	1	1	1	1	1	2	2	2	1	11	2	2		1	1	2	0	1	1	3	0	2	0	2	2	3	1	4	3
NY126	1	9.51	27	35	2	4	28	155	1.55	62	25.80645161	2	2	2	2	1	1	2	4	4	1	11	2	1	1	1	1	2	0	1	1	3	0	2	0	2	2	3	1	4	3
NY127	1	14.76	27	21	1	8	28	155	1.55	59	24.55775234	3	2	3	2	1	1	1	2	2	2	11	2	2		1	1	1	2	2	0	3	0	2	0	2	2	3	1	5	3
NY128	1	8.97	24	20	2	2	27	155	1.55	67	27.88761707	2	2	2	2	1	1	2	2	2	2	11	2	2		1	1	1	2	1	2	3	0	1	2	1	1	3	1	8	2
NY129	1	18.79	25	28	2	4	30	157	1.57	64	25.96454217	2	2	2	2	2	2	2	2	2	1	11	2	2		1	1	1	2	1	2	3	0	2	0	2	2	2	2	8	2
NY130	1	9	25	31	2	1	26	161	1.61	69	26.61934339	4	2	4	2	2	2	1	6	2	2	11	2	2		1	1	2	0	1	1	3	0	2	0	2	2	1	3	6	2
NY131	1	12.96	23	18	1	8	26	160	1.6	50	19.53125	2	2	2	2	2	2	2	2	2	2	11	2	2		1	1	2	0	2	0	3	0	2	0	2	2	3	1	3	3
NY132	1	10.94	24	25	2	2	28	158	1.58	62	24.8357635	2	2	2	2	2	2	2	2	2	2	11	2	2		1	1	2	0	1	1	3	0	2	0	2	2	2	2	5	3
NY133	1	21.59	24	24	2	1	27	160	1.6	61	23.828125	2	2	2	2	1	1	2	5	4	2	11	2	2		1	1	1	2	1	2	3	0	2	0	2	2	2	2	8	2
NY134	1	12.93	25	17	1	8	27	154	1.54	59	24.87771968	2	2	2	2	1	1	2	2	2	2	11	2	2		1	1	2	0	1	1	3	0	2	0	2	2	3	1	4	3
NY135	1	21.51	26	17	1	8	29	153	1.53	61	26.05835362	2	2	2	2	1	1	2	2	1	2	11	2	2		1	1	2	0	1	1	3	0	2	0	2	2	3	1	4	3
NY136	1	12.28	27	19	1	8	27	152	1.52	60	25.96952909	3	2	2	2	2	2	2	2	2	2	11	2	2		1	1	2	0	1	1	3	0	2	0	2	2	2	2	5	3
NY137	1	11.1	26	28	2	4	28	161	1.61	67	25.84776822	1	1	2	2	1	1	2	2	2	1	11	2	2		1	1	1	2	2	0	3	0	2	0	2	2	3	1	5	3
NY138	1	16.48	22	20	2	1	30	154	1.54	69	29.09428234	2	2	2	2	1	1	2	2	2	2	11	2	2		1	1	1	2	1	2	3	0	2	0	3	3	2	2	9	2
NY139	1	15.34	27	24	2	4	27	154	1.54	58	24.45606342	2	2	2	2	1	1	2	2	2	1	11	2	2		1	1	2	0	1	1	3	0	2	0	2	2	3	1	4	3
NY140	1	13.82	25	30	2	3	29	162	1.62	59	22.48132907	2	2	2	2	1	1	2	2	2	1	11	2	2		2	1	2	0	1	1	3	0	2	0	2	2	3	1	4	3
NY141	1	10.37	27	38	2	2	32	163	1.63	82	30.86303587	1	1	1	1	1	1	2	2	2	1	11	2	1	2	1	1	1	2	1	2	3	0	2	0	2	2	2	2	8	2
NY142	1	8.45	24	20	2	1	28	156	1.56	59	24.24391847	2	2	2	2	1	1	2	2	2	2	11	2	2		1	1	2	0	1	1	3	0	2	0	2	2	2	2	5	3
NY143	1	8.46	24	27	2	4	29	154	1.54	58	24.45606342	1	1	2	2	1	1	2	2	4	1	11	2	2		1	1	2	0	1	1	3	0	2	0	2	2	3	1	4	3
NY144	1	67.18	23	25	2	4	31	162	1.62	68	25.91068435	1	1	2	2	1	1	2	2	2	2	11	2	1	2	1	1	1	2	1	2	3	0	2	0	3	3	2	2	9	2
NY145	1	12.5	23	20	2	1	28	154	1.54	31	13.07134424	2	2	2	2	1	1	2	2	4	2	11	2	1	2	1	1	2	0	1	1	3	0	2	0	2	2	2	2	5	3
NY146	1	10.33	25	21	2	2	27	162	1.62	58	22.10028959	2	2	2	2	1	1	2	2	2	2	11	2	2		1	1	2	0	1	1	3	0	2	0	2	2	2	2	5	3
NY147	1	18.22	25	34	2	4	28	159	1.59	51	20.17325264	1	1	2	2	1	1	2	2	2	1	11	2	2		1	1	1	2	2	0	3	0	2	0	2	2	3	1	5	3
NY148	1	14.48	24	23	2	4	27	159	1.59	55	21.75546853	1	1	2	2	1	1	2	2	2	2	11	2	2		1	1	1	2	1	2	3	0	2	0	3	3	2	2	9	2
NY149	1	7.44	25	22	2	2	28	157	1.57	52	21.09619051	2	2	2	2	1	1	2	2	2	2	11	2	2		1	1	2	0	1	1	3	0	2	0	2	2	2	2	5	3
NY150	1	20.32	23	31	2	4	28	155	1.55	61	25.39021852	1	1	2	2	1	1	2	2	2	2	11	2	2		1	1	2	0	1	1	3	0	2	0	2	2	2	2	5	3
NY152	1	31.15	27	30	2	2	29	152	1.52	48	20.77562327	2	2	2	2	1	1	2	2	2	1	11	2	2		1	1	1	2	1	2	3	0	2	0	2	2	2	2	8	2
NY153	1	15.18	25	25	2	3	27	152	1.52	65	28.13365651	3	2	2	2	1	1	2	2	2	2	11	2	2		1	1	2	0	1	1	3	0	2	0	2	2	3	1	4	3
NY154	1	33.34	23	26	2	4	29	158	1.58	58	23.23345618	1	1	2	2	1	1	2	2	2	2	11	2	2		1	1	1	2	1	2	3	0	2	0	2	2	2	2	8	2
NY155	1	12.74	24	21	2	3	28	154	1.54	60	25.29937595	2	2	2	2	1	1	2	2	1	2	11	2	2		1	1	2	0	1	1	3	0	2	0	2	2	2	2	5	3
NY156	1	34.47	25	34	2	4	27	157	1.57	52	21.09619051	2	2	2	2	2	2	2	2	2	2	11	2	2		1	1	2	0	1	1	3	0	2	0	2	2	1	3	6	2
NY157	1	14.91	27	34	2	3	33	163	1.63	96	36.13233468	2	2	2	2	2	2	2	2	2	1	11	2	2		1	1	2	0	1	1	3	0	2	0	2	2	1	3	6	2
NY158	1	11.64	25	21	2	4	26	153	1.53	55	23.49523687	2	2	2	2	1	1	2	5	1	1	11	2	2		1	1	1	2	1	2	3	0	2	0	2	2	1	3	9	2
NY159	1	17.01	25	34	2	4	32	159	1.59	68	26.89767019	1	1	2	2	1	1	2	2	2	1	11	2	2		1	1	2	0	1	1	3	0	2	0	2	2	3	1	4	3
NY160	1	24.97	22	17	1	8	26	158	1.58	68	27.23922448	2	2	2	2	1	1	2	2	2	2	11	2	2		1	1	2	0	1	1	3	0	2	0	2	2	2	2	5	3
NY161	1	10.78	27	26	2	3	28	153	1.53	65	27.76709812	2	2	2	2	1	1	2	2	2	2	11	2	2		1	2	1	2	1	2	3	0	2	0	3	3	2	2	9	2
NY162	1	13.02	25	24	2	4	28	157	1.57	61	24.74745426	2	2	2	2	1	1	2	2	2	1	11	2	1	2	1	1	2	0	1	1	3	0	2	0	2	2	3	1	4	3
NY163	1	10.77	25	33	2	4	31	155	1.55	56	23.30905307	2	2	2	2	1	1	2	2	1	1	11	2	2		1	1	2	0	1	1	3	0	2	0	2	2	3	1	4	3
NY164	1	30.25	27	19	1	8	30	153	1.53	68	29.0486565	2	2	2	2	1	1	2	2	2	2	11	2	1	1	1	1	2	0	1	1	3	0	2	0	2	2	2	2	5	3
NY165	1	37.61	27	19	1	8	29	152	1.52	63	27.26800554	1	1	2	2	1	1	2	2	2	2	11	2	2		1	1	1	2	2	0	3	0	2	0	2	2	3	1	5	3
NY166	1	10.33	25	36	1	8	28	158	1.58	63	25.23634033	1	1	2	2	1	1	2	2	2	2	11	2	2		1	1	2	0	1	1	3	0	2	0	2	2	2	2	5	3
NY167	1	12.7	27	16	1	8	28	154	1.54	60	25.29937595	1	1	2	2	1	1	2	2	2	2	11	2	2		1	1	2	0	1	1	3	0	2	0	2	2	2	2	5	3
NY168	1	60.18	23	38	2	4	36	163	1.63	83	31.23941436	1	1	2	2	1	1	2	2	2	1	11	2	1	1	1	1	2	0	1	1	3	0	2	0	2	2	3	1	4	3
NY169	1	36.09	25	23	2	3	30	160	1.6	74	28.90625	1	1	2	2	1	1	2	2	2	2	11	2	2		1	1	2	0	1	1	3	0	2	0	2	2	3	1	4	3
NY170	1	11.57	26	38	2	3	32	163	1.63	74	27.85200798	2	2	2	2	2	2	2	2	6	2	11	2	1	2	1	1	2	0	1	1	3	0	2	0	2	2	2	2	5	3
NY171	1	19.98	27	30	2	4	27	154	1.54	54	22.76943835	1	1	2	2	1	1	2	2	2	1	11	2	2		1	1	2	0	1	1	3	0	2	0	2	2	3	1	4	3
NY172	1	16.73	27	26	2	4	30	159	1.59	60	23.7332384	2	2	2	2	1	1	2	2	2	2	11	2	2		1	1	2	0	1	1	3	0	2	0	2	2	2	2	5	3
NY173	1	17.58	27	26	2	3	27	156	1.56	60	24.65483235	1	1	2	2	1	1	2	2	4	2	11	2	1	2	1	1	2	0	1	1	3	0	2	0	2	2	2	2	5	3
NY174	1	8.52	27	28	2	3	30	160	1.6	80	31.25	3	2	3	2	2	2	2	2	2	2	11	2	2		1	1	2	0	1	1	3	0	2	0	2	2	2	2	5	3
NY175	1	17.18	25	20	2	2	20	162	1.62	56	21.33821064	2	2	1	1	1	1	2	2	2	2	11	2	1	1	1	1	2	0	1	1	3	0	2	0	2	2	2	2	5	3
NY176	1	13.91	25	35	2	4	32	170	1.7	82	28.37370242	1	1	1	1	1	1	2	2	2	2	11	2	1	1	1	1	2	0	1	1	3	0	2	0	2	2	2	2	5	3
NY177	1	21.42	25	24	1	8	27	151	1.51	58	25.43748081	2	2	2	2	1	1	2	2	2	2	11	2	2		1	1	2	0	1	1	1	2	2	0	3	3	2	2	8	2
NY178	1	14.89	24	24	2	3	27	151	1.51	58	25.43748081	2	2	2	2	1	1	2	2	2	2	4	2	1	1	1	1	2	0	1	1	3	0	2	0	2	2	2	2	5	3
NY179	1	12.81	25	24	2	3	20	148	1.48	60	27.39225712	1	1	1	1	1	1	2	2	4	2	11	2	1	2	1	1	2	0	1	1	3	0	2	0	2	2	2	2	5	3
NY180	1	11.88	27	42	2	4	28	164	1.64	62	23.05175491	1	1	2	2	1	1	2	2	2	1	11	2	2		1	1	1	2	1	2	3	0	2	0	2	2	2	2	8	2
NY181	1	21.09	25	36	2	1	24	161	1.61	62	23.91883029	2	2	2	2	1	1	2	2	2	2	11	2	2		1	1	1	2	1	2	3	0	2	0	2	2	2	2	8	2
NY182	1	9.17	24	18	1	8	27	158	1.58	52	20.82999519	2	2	2	2	1	1	2	2	4	2	11	2	2		2	1	1	2	1	2	3	0	2	0	3	3	2	2	9	2
NY183	1	23.35	25	16	1	8	24	153	1.53	56	23.922423	1	1	1	1	1	1	2	2	1	2	11	2	1	1	1	1	1	2	1	2	3	0	2	0	3	3	2	2	9	2
NY184	1	23.01	22	20	2	2	29	160	1.6	61	23.828125	2	2	2	2	1	1	2	2	1	2	4	2	2		1	1	2	0	1	1	3	0	2	0	2	2	2	2	5	3
NY185	1	19.81	25	36	2	4	27	160	1.6	58	22.65625	2	2	2	2	1	1	2	2	2	2	4	2	2		1	1	1	2	1	2	3	0	2	0	3	3	2	2	9	2
NY186	1	14.1	27	23	2	2	30	158	1.58	75	30.0432623	2	2	3	2	1	1	2	2	4	2	11	2	1	2	1	1	2	0	1	1	3	0	2	0	2	2	2	2	5	3
NY187	1	41.29	27	25	2	4	31	148	1.48	63	28.76186998	3	2	2	2	1	1	2	2	4	2	11	2	1	2	1	1	2	0	1	1	3	0	2	0	2	2	2	2	5	3
NY188	1	15.13	25	22	2	4	28	158	1.58	60	24.03460984	2	2	2	2	1	1	2	2	1	2	11	2	2		1	1	1	2	1	2	3	0	2	0	3	3	2	2	9	2
NY189	1	25.82	27	26	2	3	28	157	1.57	55	22.31327843	1	1	2	2	1	1	2	2	2	2	11	2	2		1	1	2	0	1	1	3	0	2	0	2	2	2	2	5	3
NY190	1	7.78	27	18	1	8	30	150	1.5	59	26.22222222	2	2	3	2	1	1	1	2	4	2	11	2	2		2	1	2	0	1	1	3	0	2	0	2	2	2	2	5	3
NY191	1	35.23	27	20	1	8	31	155	1.55	57	23.72528616	1	1	1	1	2	2	2	2	1	2	11	2	2		1	1	1	2	1	2	3	0	1	2	1	1	3	1	8	2
NY192	1	18.46	25	23	2	4	29	160	1.6	59	23.046875	1	1	1	1	1	1	2	2	1	2	11	2	2		1	1	1	2	1	2	3	0	2	0	2	2	2	2	8	2
NY193	1	25.6	23	45	2	4	32	159	1.59	76	30.06210197	2	2	2	2	1	1	2	2	2	1	11	2	2		1	1	1	2	1	2	3	0	2	0	2	2	2	2	8	2
NY194	1	13.23	25	32	2	4	28	161	1.61	95	36.64982061	2	2	2	2	1	1	1	4	4	2	11	2	1	2	1	1	1	2	1	2	3	0	2	0	3	3	2	2	9	2
NY195	1	17.65	27	32	2	3	30	162	1.62	60	22.86236854	2	2	2	2	1	1	4	2	2	2	11	2	1	2	1	1	2	0	1	1	3	0	2	0	2	2	2	2	5	3
NY196	1	19.18	23	23	2	2	29	157	1.57	60	24.34175829	1	1	2	2	1	1	2	2	2	2	11	2	1	2	1	1	2	0	1	1	3	0	2	0	2	2	2	2	5	3
NY197	1	11.8	27	34	2	3	28	161	1.61	50	19.28937927	1	1	2	2	1	1	2	2	2	2	11	2	2		1	1	2	0	1	1	3	0	2	0	2	2	3	1	4	3
NY198	1	12.66	27	22	2	1	30	158	1.58	71	28.44095498	2	2	2	2	1	1	2	2	2	2	11	2	2		1	1	1	2	1	2	3	0	2	0	3	3	1	3	10	1
NY199	1	9.83	22	18	1	8	27	154	1.54	48	20.23950076	2	2	2	2	1	1	2	2	1	2	11	2	2		1	1	2	0	1	1	3	0	2	0	2	2	3	1	4	3
NY200	1	24.56	24	19	1	8	24	154	1.54	57	24.03440715	2	2	2	2	1	1	2	2	2	2	11	2	2		1	1	2	0	1	1	3	0	2	0	2	2	2	2	5	3
NY201	1	6.73	27	28	1	8	30	162	1.62	76	28.95900015	3	2	4	2	2	2	1	6	1	2	11	2	2		1	1	2	0	1	1	3	0	2	0	2	2	3	1	4	3
NY202	1	14.89	27	25	2	2	29	152	1.52	52	22.50692521	2	2	2	2	2	1	2	2	2	2	11	2	2		1	1	2	0	1	1	3	0	2	0	2	2	1	3	6	2
NY203	1	20.32	25	18	2	1	27	158	1.58	58	23.23345618	1	1	2	2	1	1	2	2	2	2	11	2	2		1	1	2	0	1	1	3	0	2	0	2	2	3	1	4	3
NY204	1	31.15	27	24	2	1	27	158	1.58	51	20.42941836	2	2	2	2	1	1	2	2	2	2	11	2	2		1	1	2	0	1	1	3	0	2	0	2	2	3	1	4	3
NY205	1	15.18	27	20	1	8	29	160	1.6	86	33.59375	2	2	2	2	1	1	2	2	2	2	11	2	1	1	1	1	2	0	1	1	3	0	2	0	2	2	2	2	5	3
NY206	1	33.34	24	19	2	1	28	158	1.58	57	22.83287935	2	2	2	2	1	2	2	2	2	2	11	2	2		1	1	1	2	1	2	3	0	2	0	2	2	2	2	8	2
NY207	1	12.74	24	17	1	8	28	154	1.54	59	24.87771968	2	2	2	2	1	1	2	2	2	2	11	2	2		1	1	1	2	1	2	3	0	2	0	2	2	2	2	8	2
NY208	1	34.47	25	36	2	4	30	160	1.6	60	23.4375	2	2	3	2	2	2	2	4	4	1	11	2	1	1	1	2	1	2	1	2	3	0	2	0	2	2	2	2	8	2
NY209	1	14.91	24	21	2	2	27	159	1.59	57	22.54657648	1	1	2	2	1	1	2	2	2	2	11	2	2		1	1	1	2	1	2	3	0	2	0	3	3	2	2	9	2
NY210	1	11.64	26	34	2	4	32	159	1.59	73	28.87544005	2	2	2	2	1	1	2	2	2	2	11	2	1	1	1	1	1	2	1	2	3	0	2	0	3	3	2	2	9	2
NY211A	1	17.01	25	30	2	4	32	161	1.61	92	35.49245785	2	2	2	2	1	1	2	2	2	2	11	2	2		2	1	2	0	1	1	3	0	2	0	2	2	3	1	4	3
NY211B	1	24.97	27	30	2	4	32	161	1.61	92	35.49245785	2	2	2	2	1	1	2	2	2	2	11	2	2		2	1	2	0	1	1	3	0	2	0	2	2	3	1	4	3
NY212	1	10.78	25	43	2	4	29	158	1.58	48	19.22768787	2	2	2	2	1	1	2	2	4	2	11	2	1	1	1	1	2	0	1	1	3	0	2	0	2	2	2	2	5	3
NY213	1	13.02	25	32	2	4	30	160	1.6	60	23.4375	1	1	2	2	1	1	2	2	2	2	11	2	2		1	1	1	2	1	2	3	0	2	0	3	3	2	2	9	2
NY214	1	10.77	27	26	2	2	28	154	1.54	62	26.14268848	3	2	3	2	2	1	2	5	1	2	11	2	2		1	1	1	2	1	2	3	0	2	0	2	2	2	2	8	2
NY215	1	30.25	25	26	2	3	27	155	1.55	52	21.64412071	1	1	2	2	1	1	2	2	2	2	11	2	2		2	1	1	2	1	2	3	0	2	0	3	3	2	2	9	2
NY216	1	37.61	24	25	2	4	27	156	1.56	55	22.60026298	1	1	2	2	1	1	2	2	2	2	11	2	2		1	1	2	0	1	1	3	0	2	0	2	2	2	2	5	3
NY217	1	10.33	24	36	2	4	34	158	1.58	84	33.64845377	2	2	2	2	1	2	2	2	2	1	11	2	2		1	1	1	2	1	2	3	0	2	0	2	2	2	2	8	2
NY218	1	12.7	22	29	2	2	29	162	1.62	72	27.43484225	2	2	2	2	1	2	2	4	4	2	11	2	1	2	1	1	2	0	1	1	3	0	2	0	2	2	2	2	5	3
NY219	1	60.18	23	24	1	8	32	161	1.61	70	27.00513097	2	2	2	2	1	1	2	4	4	2	11	2	1	1	1	1	2	0	1	1	3	0	2	0	2	2	2	2	5	3
NY220	1	36.09	25	16	1	8	26	154	1.54	51	21.50446956	2	2	2	2	1	1	2	2	2	2	11	2	2		1	1	2	0	1	1	3	0	2	0	2	2	2	2	5	3
NY221	1	11.57	22	20	2	2	27	154	1.54	54	22.76943835	2	2	2	2	1	1	2	4	4	2	11	2	1	2	1	1	1	2	1	2	3	0	2	0	3	3	2	2	9	2
NY222	1	19.98	24	17	2	3	26	154	1.54	45	18.97453196	2	2	2	2	2	2	2	2	2	2	11	2	2		1	1	1	2	1	2	3	0	2	0	2	2	2	2	8	2
NY223	1	16.73	27	19	1	8	25	159	1.59	71	28.08433211	1	1	2	2	1	1	2	2	2	2	11	2	2		1	1	2	0	1	1	3	0	2	0	2	2	2	2	5	3
NY224	1	17.58	27	18	1	8	27	154	1.54	54	22.76943835	2	2	2	2	1	1	2	2	1	2	11	2	2		1	1	2	0	1	1	3	0	2	0	2	2	3	1	4	3
NY225	1	8.52	25	20	2	1	27	156	1.56	60	24.65483235	2	2	3	2	1	2	2	2	2	2	11	2	2		1	1	2	0	1	1	3	0	2	0	2	2	2	2	5	3
NY226	1	17.18	27	31	2	4	35	159	1.59	88	34.80874965	2	2	3	2	1	1	2	2	2	2	11	2	1	2	1	1	1	2	1	2	3	0	2	0	3	3	2	2	9	2
NY227	1	13.91	24	30	1	8	28	154	1.54	57	24.03440715	2	2	2	2	1	2	2	2	2	2	11	2	2		1	1	1	2	2	0	3	0	2	0	2	2	3	1	5	3
NY228	1	21.42	24	30	2	1	27	158	1.58	64	25.63691716	1	1	2	2	1	2	2	2	4	2	11	2	2		1	1	1	2	1	2	3	0	2	0	2	2	2	2	8	2
NY229	1	14.89	24	20	2	2	30	159	1.59	57	22.54657648	2	2	2	2	1	2	2	2	1	2	11	2	2		1	1	2	0	1	1	3	0	2	0	2	2	3	1	4	3
NY230	1	12.81	25	19	2	4	30	160	1.6	66	25.78125	2	2	2	2	1	1	2	2	4	2	11	2	2		1	1	2	0	1	1	3	0	2	0	2	2	3	1	4	3
NY231	1	11.88	25	27	2	2	29	160	1.6	58	22.65625	2	2	2	2	1	1	2	2	4	2	11	2	2		1	1	2	0	1	1	3	0	2	0	2	2	3	1	4	3
NY232	1	21.09	26	29	1	8	32	157	1.57	58	23.53036634	1	1	2	2	1	1	2	2	4	2	11	2	2		1	1	1	2	1	2	3	0	2	0	2	2	2	2	8	2
NY233	1	9.17	23	22	2	1	28	157	1.57	56	22.7189744	2	2	2	2	1	1	2	2	2	2	11	2	2		1	1	2	0	1	1	3	0	2	0	2	2	3	1	4	3
NY234	1	23.35	27	21	2	2	29	158	1.58	59	23.63403301	3	2	2	2	2	2	2	5	1	2	11	2	2		1	1	2	0	1	1	3	0	2	0	2	2	3	1	4	3
NY235	1	23.01	27	18	2	1	30	153	1.53	54	23.06805075	1	1	2	2	1	1	2	2	2	2	11	2	1	2	1	1	2	0	1	1	3	0	2	0	2	2	2	2	5	3
NY236	1	19.81	24	20	2	1	31	161	1.61	64	24.69040546	1	1	2	2	1	2	2	2	2	2	11	2	1	1	1	1	2	0	1	1	3	0	2	0	2	2	2	2	5	3
NY237	1	14.1	22	20	2	4	32	162	1.62	70	26.6727633	2	2	2	2	2	1	2	2	4	1	11	2	2		1	1	2	0	1	1	3	0	2	0	2	2	3	1	4	3
NY238	1	41.29	22	20	1	8	27	158	1.58	55	22.03172568	2	2	2	2	1	1	2	2	2	2	11	2	2		1	1	1	2	2	0	3	0	2	0	2	2	3	1	5	3
NY239	1	15.13	24	23	2	4	34	159	1.59	74	29.27099403	2	2	2	2	1	1	2	2	2	2	11	2	2		1	1	2	0	1	1	3	0	2	0	2	2	3	1	4	3
NY240	1	25.82	24	20	1	8	27	157	1.57	60	24.34175829	2	2	2	2	1	1	2	2	4	2	11	2	1	2	1	1	2	0	1	1	3	0	2	0	2	2	2	2	5	3
